# Supplementary material for: Impact of viral features, host jumps and phylogeography on the rapid evolution of Aleutian mink disease virus (AMDV)
Source: Sci Rep. 2021 Aug 12;11:16464. doi: 10.1038/s41598-021-96025-z (PMC8360955; doi:10.1038/s41598-021-96025-z)
Supplement: Supplementary file 1 — Supplementary Information 1. [file 41598_2021_96025_MOESM1_ESM.xlsx]

## Sheet: Country
Name	AccessionNumber	Country	Host	Collection_Date
MT770839.1|Canada|Neovison_vison|2018	MT770839.1	Canada	Neovison_vison	2018
MT770840.1|Canada|Neovison_vison|2016	MT770840.1	Canada	Neovison_vison	2016
MT770841.1|Canada|Neovison_vison|2016	MT770841.1	Canada	Neovison_vison	2016
MT770842.1|Canada|Neovison_vison|2016	MT770842.1	Canada	Neovison_vison	2016
MT770843.1|Canada|Neovison_vison|2016	MT770843.1	Canada	Neovison_vison	2016
MT770844.1|Canada|Neovison_vison|2016	MT770844.1	Canada	Neovison_vison	2016
MT770845.1|Canada|Neovison_vison|2016	MT770845.1	Canada	Neovison_vison	2016
MT770846.1|Canada|Vulpes_vulpes|2017	MT770846.1	Canada	Vulpes_vulpes	2017
MT770851.1|Canada|Neovison_vison|2015	MT770851.1	Canada	Neovison_vison	2015
MT770852.1|Canada|Neovison_vison|2015	MT770852.1	Canada	Neovison_vison	2015
MT770853.1|Canada|Neovison_vison|2015	MT770853.1	Canada	Neovison_vison	2015
MT770854.1|Canada|Neovison_vison|2015	MT770854.1	Canada	Neovison_vison	2015
MN652195.1|Portugal||2018	MN652195.1	Portugal		2018
MN652196.1|Portugal||2018	MN652196.1	Portugal		2018
MN652197.1|France||2014	MN652197.1	France		2014
MN652198.1|France||2015	MN652198.1	France		2015
MN652199.1|Spain||2014	MN652199.1	Spain		2014
MN652200.1|Spain||2017	MN652200.1	Spain		2017
MN652201.1|Spain||2017	MN652201.1	Spain		2017
MN652202.1|Spain||2015	MN652202.1	Spain		2015
MN652203.1|Spain||2013	MN652203.1	Spain		2013
MN652204.1|Spain||2016	MN652204.1	Spain		2016
MN652205.1|Spain||2014	MN652205.1	Spain		2014
MN652206.1|Spain||2016	MN652206.1	Spain		2016
MN652207.1|Spain||2016	MN652207.1	Spain		2016
MN652208.1|Spain||2013	MN652208.1	Spain		2013
MN652209.1|Spain||2016	MN652209.1	Spain		2016
MN652210.1|Spain||2014	MN652210.1	Spain		2014
MN652211.1|Spain||2014	MN652211.1	Spain		2014
MN652212.1|Spain||2016	MN652212.1	Spain		2016
MN652213.1|Spain||2016	MN652213.1	Spain		2016
MN652214.1|Spain||2016	MN652214.1	Spain		2016
MN652215.1|Spain||2018	MN652215.1	Spain		2018
MN652216.1|Spain||2018	MN652216.1	Spain		2018
MN652217.1|Spain||2018	MN652217.1	Spain		2018
MN652218.1|Spain||2018	MN652218.1	Spain		2018
MN652219.1|Spain||2013	MN652219.1	Spain		2013
MN652220.1|Spain||2013	MN652220.1	Spain		2013
MN652221.1|Spain||2013	MN652221.1	Spain		2013
MN652222.1|Spain||2016	MN652222.1	Spain		2016
MN652223.1|Spain||2019	MN652223.1	Spain		2019
MN652224.1|Spain||2019	MN652224.1	Spain		2019
MN652225.1|Spain||2015	MN652225.1	Spain		2015
MN652226.1|Spain||2018	MN652226.1	Spain		2018
MN652227.1|Spain||2018	MN652227.1	Spain		2018
MN652228.1|Spain||2015	MN652228.1	Spain		2015
MN652229.1|Portugal||2018	MN652229.1	Portugal		2018
MN652230.1|Portugal||2018	MN652230.1	Portugal		2018
MN652231.1|Spain||2014	MN652231.1	Spain		2014
MN590274.1|Finland|Neovison_vison|2019	MN590274.1	Finland	Neovison_vison	2019
MN590277.1|Finland|Neovison_vison|2014	MN590277.1	Finland	Neovison_vison	2014
MN590279.1|Finland|Neovison_vison|2014	MN590279.1	Finland	Neovison_vison	2014
MN590280.1|Finland|Neovison_vison|2014	MN590280.1	Finland	Neovison_vison	2014
MN590281.1|Finland|Neovison_vison|2014	MN590281.1	Finland	Neovison_vison	2014
MN862728.1|Canada|Neovison_vison|2018	MN862728.1	Canada	Neovison_vison	2018
MN862729.1|Canada|Martes_americana|2016	MN862729.1	Canada	Martes_americana	2016
MN862730.1|Canada|Neovison_vison|2017	MN862730.1	Canada	Neovison_vison	2017
MN862731.1|Canada|Neovison_vison|2018	MN862731.1	Canada	Neovison_vison	2018
MN862732.1|Canada|Neovison_vison|2017	MN862732.1	Canada	Neovison_vison	2017
MN862733.1|Canada|Neovison_vison|2018	MN862733.1	Canada	Neovison_vison	2018
MN862734.1|Canada|Martes_americana|2016	MN862734.1	Canada	Martes_americana	2016
MN862735.1|Canada|Neovison_vison|2017	MN862735.1	Canada	Neovison_vison	2017
MN862736.1|Canada|Neovison_vison|2017	MN862736.1	Canada	Neovison_vison	2017
MN862737.1|Canada|Neovison_vison|2018	MN862737.1	Canada	Neovison_vison	2018
MN862738.1|Canada|Martes_americana|2016	MN862738.1	Canada	Martes_americana	2016
MN862739.1|Canada|Neovison_vison|2018	MN862739.1	Canada	Neovison_vison	2018
MN862740.1|Canada|Neovison_vison|2019	MN862740.1	Canada	Neovison_vison	2019
KY421403.1|China|Mustela_lutreola|2013-08-12	KY421403.1	China	Mustela_lutreola	2013-08-12
KY421404.1|China|Mustela_lutreola|2013-08-12	KY421404.1	China	Mustela_lutreola	2013-08-12
KY421405.1|China|Mustela_lutreola|2013-08-12	KY421405.1	China	Mustela_lutreola	2013-08-12
KY421406.1|China|Mustela_lutreola|2013-08-12	KY421406.1	China	Mustela_lutreola	2013-08-12
KY421407.1|China|Mustela_lutreola|2013-09-15	KY421407.1	China	Mustela_lutreola	2013-09-15
KY421408.1|China|Mustela_lutreola|2013-09-15	KY421408.1	China	Mustela_lutreola	2013-09-15
KY421409.1|China|Mustela_lutreola|2013-09-15	KY421409.1	China	Mustela_lutreola	2013-09-15
KY421410.1|China|Mustela_lutreola|2013-09-20	KY421410.1	China	Mustela_lutreola	2013-09-20
KY421411.1|China|Mustela_lutreola|2013-10-10	KY421411.1	China	Mustela_lutreola	2013-10-10
KY421412.1|China|Mustela_lutreola|2013-10-10	KY421412.1	China	Mustela_lutreola	2013-10-10
KY421413.1|China|Mustela_lutreola|2014-08-20	KY421413.1	China	Mustela_lutreola	2014-08-20
KY421414.1|China|Mustela_lutreola|2014-08-20	KY421414.1	China	Mustela_lutreola	2014-08-20
KY421415.1|China|Mustela_lutreola|2014-08-20	KY421415.1	China	Mustela_lutreola	2014-08-20
KY421416.1|China|Mustela_lutreola|2014-10-20	KY421416.1	China	Mustela_lutreola	2014-10-20
KY421417.1|China|Mustela_lutreola|2014-10-20	KY421417.1	China	Mustela_lutreola	2014-10-20
KY421418.1|China|Mustela_lutreola|2014-10-28	KY421418.1	China	Mustela_lutreola	2014-10-28
KY421419.1|China|Mustela_lutreola|2014-10-28	KY421419.1	China	Mustela_lutreola	2014-10-28
KY421420.1|China|Mustela_lutreola|2014-10-28	KY421420.1	China	Mustela_lutreola	2014-10-28
KY421421.1|China|Mustela_lutreola|2014-11-05	KY421421.1	China	Mustela_lutreola	2014-11-05
KY421422.1|China|Mustela_lutreola|2014-11-05	KY421422.1	China	Mustela_lutreola	2014-11-05
KY421423.1|China|Mustela_lutreola|2014-11-07	KY421423.1	China	Mustela_lutreola	2014-11-07
KY421424.1|China|Mustela_lutreola|2014-11-07	KY421424.1	China	Mustela_lutreola	2014-11-07
MN175699.1|Poland|Neovison_vison|2019	MN175699.1	Poland	Neovison_vison	2019
MN175700.1|Poland|Neovison_vison|2019	MN175700.1	Poland	Neovison_vison	2019
MN175701.1|Poland|Neovison_vison|2019	MN175701.1	Poland	Neovison_vison	2019
MN175702.1|Poland|Neovison_vison|2019	MN175702.1	Poland	Neovison_vison	2019
MN175703.1|Poland|Neovison_vison|2019	MN175703.1	Poland	Neovison_vison	2019
MN175704.1|Poland|Neovison_vison|2019	MN175704.1	Poland	Neovison_vison	2019
MN175705.1|Poland|Neovison_vison|2019	MN175705.1	Poland	Neovison_vison	2019
MN175706.1|Poland|Neovison_vison|2019	MN175706.1	Poland	Neovison_vison	2019
MN175707.1|Poland|Neovison_vison|2019	MN175707.1	Poland	Neovison_vison	2019
MN175708.1|Poland|Neovison_vison|2019	MN175708.1	Poland	Neovison_vison	2019
MN175709.1|Poland|Neovison_vison|2019	MN175709.1	Poland	Neovison_vison	2019
MN175710.1|Poland|Neovison_vison|2019	MN175710.1	Poland	Neovison_vison	2019
MN175711.1|Poland|Neovison_vison|2019	MN175711.1	Poland	Neovison_vison	2019
MN175712.1|Poland|Neovison_vison|2019	MN175712.1	Poland	Neovison_vison	2019
MN175713.1|Poland|Neovison_vison|2019	MN175713.1	Poland	Neovison_vison	2019
MN175714.1|Poland|Neovison_vison|2019	MN175714.1	Poland	Neovison_vison	2019
MN175715.1|Poland|Neovison_vison|2019	MN175715.1	Poland	Neovison_vison	2019
MN175716.1|Poland|Neovison_vison|2019	MN175716.1	Poland	Neovison_vison	2019
MN175717.1|Poland|Neovison_vison|2019	MN175717.1	Poland	Neovison_vison	2019
MN175718.1|Poland|Neovison_vison|2019	MN175718.1	Poland	Neovison_vison	2019
MN175719.1|Poland|Neovison_vison|2019	MN175719.1	Poland	Neovison_vison	2019
MN175720.1|Poland|Neovison_vison|2019	MN175720.1	Poland	Neovison_vison	2019
MN175721.1|Poland|Neovison_vison|2019	MN175721.1	Poland	Neovison_vison	2019
MN175722.1|Poland|Neovison_vison|2019	MN175722.1	Poland	Neovison_vison	2019
MN175723.1|Poland|Neovison_vison|2019	MN175723.1	Poland	Neovison_vison	2019
MN175724.1|Poland|Neovison_vison|2019	MN175724.1	Poland	Neovison_vison	2019
MN175725.1|Poland|Neovison_vison|2019	MN175725.1	Poland	Neovison_vison	2019
MN175726.1|Poland|Neovison_vison|2019	MN175726.1	Poland	Neovison_vison	2019
MN175727.1|Poland|Neovison_vison|2019	MN175727.1	Poland	Neovison_vison	2019
MN175728.1|Poland|Neovison_vison|2019	MN175728.1	Poland	Neovison_vison	2019
MN175729.1|Poland|Neovison_vison|2019	MN175729.1	Poland	Neovison_vison	2019
MN175730.1|Poland|Neovison_vison|2019	MN175730.1	Poland	Neovison_vison	2019
MN175731.1|Poland|Neovison_vison|2019	MN175731.1	Poland	Neovison_vison	2019
MN175732.1|Poland|Neovison_vison|2019	MN175732.1	Poland	Neovison_vison	2019
MN175733.1|Poland|Neovison_vison|2019	MN175733.1	Poland	Neovison_vison	2019
MN175734.1|Poland|Neovison_vison|2019	MN175734.1	Poland	Neovison_vison	2019
MN175735.1|Poland|Neovison_vison|2019	MN175735.1	Poland	Neovison_vison	2019
MN175736.1|Poland|Neovison_vison|2019	MN175736.1	Poland	Neovison_vison	2019
MN175737.1|Poland|Neovison_vison|2019	MN175737.1	Poland	Neovison_vison	2019
MN175738.1|Poland|Neovison_vison|2019	MN175738.1	Poland	Neovison_vison	2019
MN175739.1|Poland|Neovison_vison|2019	MN175739.1	Poland	Neovison_vison	2019
KY996892.1|Denmark||2008-11-25	KY996892.1	Denmark		2008-11-25
KY996893.1|Denmark||2008-11-14	KY996893.1	Denmark		2008-11-14
KY996894.1|Denmark||2008-11-14	KY996894.1	Denmark		2008-11-14
KY996895.1|Denmark||2008-11-14	KY996895.1	Denmark		2008-11-14
KY996896.1|Denmark||2008-11-14	KY996896.1	Denmark		2008-11-14
KY996897.1|Denmark||2008-12-01	KY996897.1	Denmark		2008-12-01
KY996898.1|Denmark||2008-10-29	KY996898.1	Denmark		2008-10-29
KY996899.1|Denmark||2008-10-17	KY996899.1	Denmark		2008-10-17
KY996900.1|Denmark||2008-10-17	KY996900.1	Denmark		2008-10-17
KY996901.1|Denmark||2011-12-21	KY996901.1	Denmark		2011-12-21
KY996902.1|Denmark||2008-08-14	KY996902.1	Denmark		2008-08-14
KY996903.1|Denmark||2008-08-14	KY996903.1	Denmark		2008-08-14
KY996904.1|Denmark||2008-08-14	KY996904.1	Denmark		2008-08-14
KY996905.1|Denmark||2008-08-14	KY996905.1	Denmark		2008-08-14
KY996906.1|Denmark||2008-08-14	KY996906.1	Denmark		2008-08-14
KY996907.1|Denmark||2008-05-07	KY996907.1	Denmark		2008-05-07
KY996908.1|Denmark||2008-05-07	KY996908.1	Denmark		2008-05-07
KY996909.1|Denmark||2008-05-07	KY996909.1	Denmark		2008-05-07
KY996910.1|Denmark||2008-02-21	KY996910.1	Denmark		2008-02-21
KY996911.1|Denmark||2011-12-21	KY996911.1	Denmark		2011-12-21
KY996912.1|Denmark||2008-02-21	KY996912.1	Denmark		2008-02-21
KY996913.1|Denmark||2008-02-18	KY996913.1	Denmark		2008-02-18
KY996914.1|Denmark||2007-10-29	KY996914.1	Denmark		2007-10-29
KY996915.1|Denmark||2007-10-10	KY996915.1	Denmark		2007-10-10
KY996916.1|Denmark||2007-10-19	KY996916.1	Denmark		2007-10-19
KY996917.1|Denmark||2007-10-19	KY996917.1	Denmark		2007-10-19
KY996918.1|Denmark||2007-10-19	KY996918.1	Denmark		2007-10-19
KY996919.1|Denmark||2007-09-13	KY996919.1	Denmark		2007-09-13
KY996920.1|Denmark||2007-09-13	KY996920.1	Denmark		2007-09-13
KY996921.1|Denmark||2007-09-13	KY996921.1	Denmark		2007-09-13
KY996922.1|Denmark||2012-11-28	KY996922.1	Denmark		2012-11-28
KY996923.1|Denmark||2007-09-13	KY996923.1	Denmark		2007-09-13
KY996924.1|Denmark||2007-09-13	KY996924.1	Denmark		2007-09-13
KY996925.1|Denmark||2007-09-13	KY996925.1	Denmark		2007-09-13
KY996926.1|Denmark||2007-05-25	KY996926.1	Denmark		2007-05-25
KY996927.1|Denmark||2007-03-07	KY996927.1	Denmark		2007-03-07
KY996928.1|Denmark||2007-02-09	KY996928.1	Denmark		2007-02-09
KY996929.1|Denmark||2007-02-09	KY996929.1	Denmark		2007-02-09
KY996930.1|Denmark||2007-02-09	KY996930.1	Denmark		2007-02-09
KY996931.1|Denmark||2007-02-09	KY996931.1	Denmark		2007-02-09
KY996932.1|Denmark||2007-02-08	KY996932.1	Denmark		2007-02-08
KY996933.1|Denmark||2013-11-08	KY996933.1	Denmark		2013-11-08
KY996934.1|Denmark||2007-02-08	KY996934.1	Denmark		2007-02-08
KY996935.1|Denmark||2007-02-08	KY996935.1	Denmark		2007-02-08
KY996936.1|Denmark||2015-09-17	KY996936.1	Denmark		2015-09-17
KY996937.1|Denmark||2015-10-06	KY996937.1	Denmark		2015-10-06
KY996938.1|Denmark||2015-10-06	KY996938.1	Denmark		2015-10-06
KY996939.1|Denmark||2015-10-08	KY996939.1	Denmark		2015-10-08
KY996940.1|Denmark||2015-10-12	KY996940.1	Denmark		2015-10-12
KY996941.1|Denmark||2015-10-13	KY996941.1	Denmark		2015-10-13
KY996942.1|Denmark||2015-10-13	KY996942.1	Denmark		2015-10-13
KY996943.1|Denmark||2015-10-13	KY996943.1	Denmark		2015-10-13
KY996944.1|Denmark||2015-10-13	KY996944.1	Denmark		2015-10-13
KY996945.1|Denmark||2015-10-13	KY996945.1	Denmark		2015-10-13
KY996946.1|Denmark||2015-10-16	KY996946.1	Denmark		2015-10-16
KY996947.1|Denmark||2015-10-16	KY996947.1	Denmark		2015-10-16
KY996948.1|Denmark||2015-10-16	KY996948.1	Denmark		2015-10-16
KY996949.1|Denmark||2015-10-21	KY996949.1	Denmark		2015-10-21
KY996950.1|Denmark||2015-10-21	KY996950.1	Denmark		2015-10-21
KY996951.1|Denmark||2015-10-21	KY996951.1	Denmark		2015-10-21
KY996952.1|Denmark||2015-10-21	KY996952.1	Denmark		2015-10-21
KY996953.1|Denmark||2015-10-23	KY996953.1	Denmark		2015-10-23
KY996954.1|Denmark||2015-10-23	KY996954.1	Denmark		2015-10-23
KY996955.1|Denmark||2015-10-29	KY996955.1	Denmark		2015-10-29
KY996956.1|Denmark||2015-10-29	KY996956.1	Denmark		2015-10-29
KY996957.1|Denmark||2012-02-09	KY996957.1	Denmark		2012-02-09
KY996958.1|Denmark||2013-12-04	KY996958.1	Denmark		2013-12-04
KY996959.1|Denmark||2014-11-28	KY996959.1	Denmark		2014-11-28
KY996960.1|Denmark||2014-11-28	KY996960.1	Denmark		2014-11-28
KY996961.1|Denmark||2012-02-01	KY996961.1	Denmark		2012-02-01
KY996962.1|Denmark||2014-02-26	KY996962.1	Denmark		2014-02-26
KY996963.1|Denmark||2013-11-28	KY996963.1	Denmark		2013-11-28
KY996964.1|Denmark||2011-12-21	KY996964.1	Denmark		2011-12-21
KY996965.1|Denmark||2013-02-03	KY996965.1	Denmark		2013-02-03
KY996966.1|Denmark||2013-02-03	KY996966.1	Denmark		2013-02-03
KY996967.1|Denmark||2013-02-03	KY996967.1	Denmark		2013-02-03
KY996968.1|Denmark||2015-06-18	KY996968.1	Denmark		2015-06-18
KY996969.1|Denmark||2015-06-18	KY996969.1	Denmark		2015-06-18
KY996970.1|Denmark||2015-06-18	KY996970.1	Denmark		2015-06-18
KY996971.1|Denmark||2015-06-18	KY996971.1	Denmark		2015-06-18
KY996972.1|Denmark||2015-06-18	KY996972.1	Denmark		2015-06-18
KY996973.1|Denmark||2015-06-18	KY996973.1	Denmark		2015-06-18
KY996974.1|Denmark||2015-12-04	KY996974.1	Denmark		2015-12-04
KY996975.1|Denmark||2014-11-18	KY996975.1	Denmark		2014-11-18
KY996976.1|Denmark||2015-11-06	KY996976.1	Denmark		2015-11-06
KY996977.1|Denmark||2014-11-18	KY996977.1	Denmark		2014-11-18
KY996978.1|Denmark||2015-11-12	KY996978.1	Denmark		2015-11-12
KY996979.1|Denmark||2015-11-12	KY996979.1	Denmark		2015-11-12
KY996980.1|Denmark||2015-11-12	KY996980.1	Denmark		2015-11-12
KY996981.1|Denmark||2015-11-12	KY996981.1	Denmark		2015-11-12
KY996982.1|Denmark||2015-12-28	KY996982.1	Denmark		2015-12-28
KY996983.1|Denmark||2015-12-28	KY996983.1	Denmark		2015-12-28
KY996984.1|Denmark||2015-12-28	KY996984.1	Denmark		2015-12-28
KY996985.1|Denmark||2015-12-28	KY996985.1	Denmark		2015-12-28
KY996986.1|Denmark||2014-11-18	KY996986.1	Denmark		2014-11-18
KY996987.1|Denmark||2012-11-28	KY996987.1	Denmark		2012-11-28
KY996988.1|Denmark||2015-12-30	KY996988.1	Denmark		2015-12-30
KY996989.1|Denmark||2014-01-29	KY996989.1	Denmark		2014-01-29
KY996990.1|Denmark||2015-11-21	KY996990.1	Denmark		2015-11-21
KY996991.1|Denmark||2013-02-03	KY996991.1	Denmark		2013-02-03
KY996992.1|Denmark||2012-02-09	KY996992.1	Denmark		2012-02-09
KY996993.1|Denmark||2013-02-03	KY996993.1	Denmark		2013-02-03
KY996994.1|Denmark||2014-02-24	KY996994.1	Denmark		2014-02-24
KY996995.1|Denmark||2013-10-24	KY996995.1	Denmark		2013-10-24
KY996996.1|Denmark||2015-02-27	KY996996.1	Denmark		2015-02-27
KY996997.1|Denmark||2015-02-27	KY996997.1	Denmark		2015-02-27
KY996998.1|Denmark||2015-02-27	KY996998.1	Denmark		2015-02-27
KY996999.1|Denmark||2011-12-15	KY996999.1	Denmark		2011-12-15
KY997000.1|Denmark||2013-11-12	KY997000.1	Denmark		2013-11-12
KY997001.1|Denmark||2013-11-12	KY997001.1	Denmark		2013-11-12
KY997002.1|Denmark||2013-11-12	KY997002.1	Denmark		2013-11-12
KY997003.1|Denmark||2013-11-12	KY997003.1	Denmark		2013-11-12
KY997004.1|Denmark||2012-02-09	KY997004.1	Denmark		2012-02-09
KY997005.1|Denmark||2012-02-09	KY997005.1	Denmark		2012-02-09
KY997006.1|Denmark||2014-06-27	KY997006.1	Denmark		2014-06-27
KY997007.1|Denmark||2015-06-03	KY997007.1	Denmark		2015-06-03
KY997008.1|Denmark||2015-06-03	KY997008.1	Denmark		2015-06-03
KY997009.1|Denmark||2015-05-26	KY997009.1	Denmark		2015-05-26
KY997010.1|Denmark||2015-05-26	KY997010.1	Denmark		2015-05-26
KY997011.1|Denmark||2015-02-28	KY997011.1	Denmark		2015-02-28
KY997012.1|Denmark||2014-12-12	KY997012.1	Denmark		2014-12-12
KY997013.1|Denmark||2014-12-12	KY997013.1	Denmark		2014-12-12
KY997014.1|Denmark||2014-12-12	KY997014.1	Denmark		2014-12-12
KY997015.1|Denmark||2015-01-07	KY997015.1	Denmark		2015-01-07
KY997016.1|Denmark||2015-01-07	KY997016.1	Denmark		2015-01-07
KY997017.1|Denmark||2015-01-16	KY997017.1	Denmark		2015-01-16
KY997018.1|Denmark||2015-01-16	KY997018.1	Denmark		2015-01-16
KY997019.1|Denmark||2015-01-16	KY997019.1	Denmark		2015-01-16
KY997020.1|Denmark||2010-09-06	KY997020.1	Denmark		2010-09-06
KY997021.1|Denmark||2010-09-06	KY997021.1	Denmark		2010-09-06
KY997022.1|Denmark||2009-02-13	KY997022.1	Denmark		2009-02-13
KY997023.1|Denmark||2009-02-13	KY997023.1	Denmark		2009-02-13
KY997024.1|Denmark||2009-02-13	KY997024.1	Denmark		2009-02-13
KY997025.1|Denmark||2014-11-17	KY997025.1	Denmark		2014-11-17
KY997026.1|Denmark||2009-02-13	KY997026.1	Denmark		2009-02-13
KY997027.1|Denmark||2009-02-13	KY997027.1	Denmark		2009-02-13
KY997028.1|Denmark||2008-12-12	KY997028.1	Denmark		2008-12-12
KY997029.1|Denmark||2008-12-12	KY997029.1	Denmark		2008-12-12
KY997030.1|Denmark||2008-11-26	KY997030.1	Denmark		2008-11-26
KY997031.1|Denmark||2008-11-26	KY997031.1	Denmark		2008-11-26
KY997032.1|Denmark||2008-11-26	KY997032.1	Denmark		2008-11-26
KY997033.1|Denmark||2008-11-26	KY997033.1	Denmark		2008-11-26
KY997034.1|Denmark||2008-11-26	KY997034.1	Denmark		2008-11-26
KY997035.1|Denmark||2011-12-21	KY997035.1	Denmark		2011-12-21
KY997036.1|Netherlands||2016-02-24	KY997036.1	Netherlands		2016-02-24
KY997037.1|Netherlands||2016-02-24	KY997037.1	Netherlands		2016-02-24
KY997038.1|Netherlands||2016-02-24	KY997038.1	Netherlands		2016-02-24
KY997039.1|Netherlands||2016-02-24	KY997039.1	Netherlands		2016-02-24
KY997040.1|Netherlands||2016-02-24	KY997040.1	Netherlands		2016-02-24
KY997041.1|Netherlands||2010-04-17	KY997041.1	Netherlands		2010-04-17
KY997042.1|Poland||2016-02-22	KY997042.1	Poland		2016-02-22
KY997043.1|Poland||2016-02-10	KY997043.1	Poland		2016-02-10
KY997044.1|Poland||2016-02-10	KY997044.1	Poland		2016-02-10
KY997045.1|Poland||2016-02-10	KY997045.1	Poland		2016-02-10
KY997046.1|Poland||2016-02-10	KY997046.1	Poland		2016-02-10
KY997047.1|Poland||2016-02-10	KY997047.1	Poland		2016-02-10
KY997048.1|Poland||2016-02-10	KY997048.1	Poland		2016-02-10
KY997049.1|Poland||2016-02-10	KY997049.1	Poland		2016-02-10
KY997050.1|Poland||2016-02-10	KY997050.1	Poland		2016-02-10
KY997051.1|Poland||2016-02-10	KY997051.1	Poland		2016-02-10
KY997052.1|Poland||2016-02-10	KY997052.1	Poland		2016-02-10
KY997053.1|Poland||2016-02-10	KY997053.1	Poland		2016-02-10
KY997054.1|Poland||2016-02-10	KY997054.1	Poland		2016-02-10
KY997055.1|Poland||2016-02-10	KY997055.1	Poland		2016-02-10
KY997056.1|Denmark||2014-01-01	KY997056.1	Denmark		2014-01-01
KY997057.1|Denmark||2014-01-01	KY997057.1	Denmark		2014-01-01
MH015353.1|Spain|Neovison_vison|2017-12-23	MH015353.1	Spain	Neovison_vison	2017-12-23
MH015354.1|Spain|Neovison_vison|2017-12-23	MH015354.1	Spain	Neovison_vison	2017-12-23
MG821234.1|Finland|Neovison_vison|2015	MG821234.1	Finland	Neovison_vison	2015
MG821235.1|Finland|Neovison_vison|2015	MG821235.1	Finland	Neovison_vison	2015
MG821236.1|Finland|Neovison_vison|2015	MG821236.1	Finland	Neovison_vison	2015
MG821237.1|Finland|Neovison_vison|2015	MG821237.1	Finland	Neovison_vison	2015
MG821238.1|Finland|Neovison_vison|2015	MG821238.1	Finland	Neovison_vison	2015
MG821239.1|Finland|Neovison_vison|2015	MG821239.1	Finland	Neovison_vison	2015
MG821240.1|Finland|Neovison_vison|2015	MG821240.1	Finland	Neovison_vison	2015
MG821241.1|Finland|Neovison_vison|2016	MG821241.1	Finland	Neovison_vison	2016
MG821242.1|Finland|Neovison_vison|2016	MG821242.1	Finland	Neovison_vison	2016
MG821243.1|Finland|Neovison_vison|2016	MG821243.1	Finland	Neovison_vison	2016
MG821244.1|Finland|Neovison_vison|2016	MG821244.1	Finland	Neovison_vison	2016
MG821245.1|Finland|Neovison_vison|2016	MG821245.1	Finland	Neovison_vison	2016
MG821246.1|Finland|Neovison_vison|2017	MG821246.1	Finland	Neovison_vison	2017
MG821247.1|Finland|Neovison_vison|2017	MG821247.1	Finland	Neovison_vison	2017
MG821248.1|Finland|Neovison_vison|2017	MG821248.1	Finland	Neovison_vison	2017
MG821249.1|Finland|Neovison_vison|2017	MG821249.1	Finland	Neovison_vison	2017
MG821250.1|Finland|Neovison_vison|2017	MG821250.1	Finland	Neovison_vison	2017
MG821251.1|Finland|Neovison_vison|2017	MG821251.1	Finland	Neovison_vison	2017
MG821252.1|Finland|Neovison_vison|2017	MG821252.1	Finland	Neovison_vison	2017
MG821253.1|Finland|Neovison_vison|2017	MG821253.1	Finland	Neovison_vison	2017
MG821254.1|Finland|Neovison_vison|2017	MG821254.1	Finland	Neovison_vison	2017
MG821255.1|Finland|Neovison_vison|2017	MG821255.1	Finland	Neovison_vison	2017
MG821256.1|Finland|Neovison_vison|2008	MG821256.1	Finland	Neovison_vison	2008
MG821257.1|Finland|Neovison_vison|2008	MG821257.1	Finland	Neovison_vison	2008
MG821258.1|Finland|Neovison_vison|2008	MG821258.1	Finland	Neovison_vison	2008
MG821259.1|Finland|Neovison_vison|2009	MG821259.1	Finland	Neovison_vison	2009
MG821261.1|Finland|Neovison_vison|2010	MG821261.1	Finland	Neovison_vison	2010
MG821262.1|Finland|Neovison_vison|2013	MG821262.1	Finland	Neovison_vison	2013
MG821263.1|Finland|Neovison_vison|2013	MG821263.1	Finland	Neovison_vison	2013
MG821264.1|Finland|Neovison_vison|2013	MG821264.1	Finland	Neovison_vison	2013
MG821268.1|Finland|Neovison_vison|2017	MG821268.1	Finland	Neovison_vison	2017
MG821270.1|Finland|Neovison_vison|2015	MG821270.1	Finland	Neovison_vison	2015
MG821271.1|Finland|Neovison_vison|2015	MG821271.1	Finland	Neovison_vison	2015
MG821272.1|Finland|Neovison_vison|2016	MG821272.1	Finland	Neovison_vison	2016
MG821273.1|Finland|Neovison_vison|2016	MG821273.1	Finland	Neovison_vison	2016
MG821274.1|Finland|Neovison_vison|2016	MG821274.1	Finland	Neovison_vison	2016
MG821275.1|Finland|Neovison_vison|2016	MG821275.1	Finland	Neovison_vison	2016
MG821276.1|Finland|Neovison_vison|2015	MG821276.1	Finland	Neovison_vison	2015
MG821278.1|Finland|Neovison_vison|2016	MG821278.1	Finland	Neovison_vison	2016
MG821279.1|Finland|Neovison_vison|2016	MG821279.1	Finland	Neovison_vison	2016
MG821280.1|Finland|Neovison_vison|2017	MG821280.1	Finland	Neovison_vison	2017
MG821281.1|Finland|Neovison_vison|2017	MG821281.1	Finland	Neovison_vison	2017
MG821282.1|Finland|Neovison_vison|2017	MG821282.1	Finland	Neovison_vison	2017
MG821283.1|Finland|Neovison_vison|2017	MG821283.1	Finland	Neovison_vison	2017
MG821284.1|Finland|Neovison_vison|2017	MG821284.1	Finland	Neovison_vison	2017
MG821285.1|Finland|Neovison_vison|2017	MG821285.1	Finland	Neovison_vison	2017
MG821286.1|Finland|Neovison_vison|2017	MG821286.1	Finland	Neovison_vison	2017
MG821287.1|Finland|Neovison_vison|2017	MG821287.1	Finland	Neovison_vison	2017
MG821288.1|Finland|Neovison_vison|2017	MG821288.1	Finland	Neovison_vison	2017
MG821289.1|Finland|Neovison_vison|2017	MG821289.1	Finland	Neovison_vison	2017
MG821290.1|Finland|Neovison_vison|2017	MG821290.1	Finland	Neovison_vison	2017
KX404887.1|Denmark||2014-11-19	KX404887.1	Denmark		2014-11-19
KX404888.1|Denmark||2014-11-19	KX404888.1	Denmark		2014-11-19
KX404889.1|Denmark||2014-05-08	KX404889.1	Denmark		2014-05-08
KX404890.1|Denmark||2014-05-08	KX404890.1	Denmark		2014-05-08
KX404891.1|Denmark||2014-05-08	KX404891.1	Denmark		2014-05-08
KX404892.1|Denmark||2014-11-11	KX404892.1	Denmark		2014-11-11
KX404893.1|Denmark||2014-11-11	KX404893.1	Denmark		2014-11-11
KX404894.1|Denmark||2014-11-11	KX404894.1	Denmark		2014-11-11
KX404895.1|Denmark||2014-11-10	KX404895.1	Denmark		2014-11-10
KX404896.1|Denmark||2014-11-10	KX404896.1	Denmark		2014-11-10
KX404897.1|Denmark||2014-11-10	KX404897.1	Denmark		2014-11-10
KX404898.1|Denmark||2014-11-11	KX404898.1	Denmark		2014-11-11
KX404899.1|Denmark||2014-11-11	KX404899.1	Denmark		2014-11-11
KX404900.1|Denmark||2014-03-26	KX404900.1	Denmark		2014-03-26
KX404901.1|Denmark||2014-03-26	KX404901.1	Denmark		2014-03-26
KX404902.1|Denmark||2014-03-26	KX404902.1	Denmark		2014-03-26
KX404903.1|Denmark||2014-03-26	KX404903.1	Denmark		2014-03-26
KX404904.1|Denmark||2014-03-26	KX404904.1	Denmark		2014-03-26
KX404905.1|Denmark||2014-03-26	KX404905.1	Denmark		2014-03-26
KX404906.1|Denmark||2014-11-25	KX404906.1	Denmark		2014-11-25
KX404907.1|Denmark||2014-11-25	KX404907.1	Denmark		2014-11-25
KX404908.1|Denmark||2014-11-25	KX404908.1	Denmark		2014-11-25
KX404909.1|Denmark||2014-02-24	KX404909.1	Denmark		2014-02-24
KX404910.1|Denmark||2014-02-24	KX404910.1	Denmark		2014-02-24
KX404911.1|Denmark||2014-02-24	KX404911.1	Denmark		2014-02-24
KX404912.1|Denmark||2014-06-19	KX404912.1	Denmark		2014-06-19
KX404913.1|Denmark||2014-06-19	KX404913.1	Denmark		2014-06-19
KX404914.1|Denmark||2014-06-19	KX404914.1	Denmark		2014-06-19
KX404915.1|Denmark||2014-06-19	KX404915.1	Denmark		2014-06-19
KX404916.1|Denmark||2004-10-15	KX404916.1	Denmark		2004-10-15
MH055440.1|Spain||2017	MH055440.1	Spain		2017
MG366604.1|Canada|Neovison_vison|2016-01-01	MG366604.1	Canada	Neovison_vison	2016-01-01
MG366605.1|Canada|Neovison_vison|2016-01-01	MG366605.1	Canada	Neovison_vison	2016-01-01
MG366606.1|Italy|Neovison_vison|2016-01-01	MG366606.1	Italy	Neovison_vison	2016-01-01
MG366607.1|Greece|Neovison_vison|2016-01-01	MG366607.1	Greece	Neovison_vison	2016-01-01
MG366608.1|Netherlands|Neovison_vison|2016-01-01	MG366608.1	Netherlands	Neovison_vison	2016-01-01
MG366609.1|Netherlands|Neovison_vison|2016-01-01	MG366609.1	Netherlands	Neovison_vison	2016-01-01
MG366610.1|Canada|Neovison_vison|2016-01-01	MG366610.1	Canada	Neovison_vison	2016-01-01
MG366611.1|Canada|Neovison_vison|2016-01-01	MG366611.1	Canada	Neovison_vison	2016-01-01
MG366612.1|Canada|Neovison_vison|2016-01-01	MG366612.1	Canada	Neovison_vison	2016-01-01
MG366613.1|Greece|Neovison_vison|2016-01-01	MG366613.1	Greece	Neovison_vison	2016-01-01
MG366614.1|Greece|Neovison_vison|2016-01-01	MG366614.1	Greece	Neovison_vison	2016-01-01
MG366615.1|Latvia|Neovison_vison|2016-01-01	MG366615.1	Latvia	Neovison_vison	2016-01-01
MG366616.1|Latvia|Neovison_vison|2016-01-01	MG366616.1	Latvia	Neovison_vison	2016-01-01
MG366617.1|Latvia|Neovison_vison|2016-01-01	MG366617.1	Latvia	Neovison_vison	2016-01-01
MG366618.1|USA|Neovison_vison|2016-01-01	MG366618.1	USA	Neovison_vison	2016-01-01
MG366619.1|USA|Neovison_vison|2016-01-01	MG366619.1	USA	Neovison_vison	2016-01-01
MG366620.1|USA|Neovison_vison|2016-01-01	MG366620.1	USA	Neovison_vison	2016-01-01
MG366621.1|Canada|Neovison_vison|2016-01-01	MG366621.1	Canada	Neovison_vison	2016-01-01
MG366622.1|Canada|Neovison_vison|2016-01-01	MG366622.1	Canada	Neovison_vison	2016-01-01
MG366623.1|Canada|Neovison_vison|2016-01-01	MG366623.1	Canada	Neovison_vison	2016-01-01
MG366624.1|Finland|Neovison_vison|2016-01-01	MG366624.1	Finland	Neovison_vison	2016-01-01
MG366625.1|Finland|Neovison_vison|2016-01-01	MG366625.1	Finland	Neovison_vison	2016-01-01
MG366626.1|Finland|Neovison_vison|2016-01-01	MG366626.1	Finland	Neovison_vison	2016-01-01
MG366627.1|Finland|Neovison_vison|2016-01-01	MG366627.1	Finland	Neovison_vison	2016-01-01
MG366628.1|Finland|Neovison_vison|2016-01-01	MG366628.1	Finland	Neovison_vison	2016-01-01
MG366629.1|USA|Neovison_vison|2016-01-01	MG366629.1	USA	Neovison_vison	2016-01-01
MG366630.1|USA|Neovison_vison|2016-01-01	MG366630.1	USA	Neovison_vison	2016-01-01
MG366631.1|USA|Neovison_vison|2016-01-01	MG366631.1	USA	Neovison_vison	2016-01-01
MG366632.1|USA|Neovison_vison|2016-01-01	MG366632.1	USA	Neovison_vison	2016-01-01
MG366633.1|USA|Neovison_vison|2016-01-01	MG366633.1	USA	Neovison_vison	2016-01-01
MG366634.1|USA|Neovison_vison|2016-01-01	MG366634.1	USA	Neovison_vison	2016-01-01
MG366635.1|USA|Neovison_vison|2016-01-01	MG366635.1	USA	Neovison_vison	2016-01-01
MG366636.1|USA|Neovison_vison|2016-01-01	MG366636.1	USA	Neovison_vison	2016-01-01
MG366637.1|USA|Neovison_vison|2016-01-01	MG366637.1	USA	Neovison_vison	2016-01-01
MG366638.1|USA|Neovison_vison|2016-01-01	MG366638.1	USA	Neovison_vison	2016-01-01
MG366639.1|Netherlands|Neovison_vison|2016-01-01	MG366639.1	Netherlands	Neovison_vison	2016-01-01
MG366640.1|Netherlands|Neovison_vison|2016-01-01	MG366640.1	Netherlands	Neovison_vison	2016-01-01
MG366641.1|Netherlands|Neovison_vison|2016-01-01	MG366641.1	Netherlands	Neovison_vison	2016-01-01
MG366642.1|Netherlands|Neovison_vison|2016-01-01	MG366642.1	Netherlands	Neovison_vison	2016-01-01
MG366643.1|Netherlands|Neovison_vison|2016-01-01	MG366643.1	Netherlands	Neovison_vison	2016-01-01
MG366644.1|Netherlands|Neovison_vison|2016-01-01	MG366644.1	Netherlands	Neovison_vison	2016-01-01
MG366645.1|Greece|Neovison_vison|2016-01-01	MG366645.1	Greece	Neovison_vison	2016-01-01
MG366646.1|Greece|Neovison_vison|2016-01-01	MG366646.1	Greece	Neovison_vison	2016-01-01
MG366647.1|Finland|Neovison_vison|2016-01-01	MG366647.1	Finland	Neovison_vison	2016-01-01
MG366648.1|Canada|Neovison_vison|2016-01-01	MG366648.1	Canada	Neovison_vison	2016-01-01
MG366649.1|Canada|Neovison_vison|2016-01-01	MG366649.1	Canada	Neovison_vison	2016-01-01
MG366650.1|Canada|Neovison_vison|2016-01-01	MG366650.1	Canada	Neovison_vison	2016-01-01
MG366651.1|Canada|Neovison_vison|2016-01-01	MG366651.1	Canada	Neovison_vison	2016-01-01
MG366652.1|Canada|Neovison_vison|2016-01-01	MG366652.1	Canada	Neovison_vison	2016-01-01
MG366653.1|Canada|Neovison_vison|2016-01-01	MG366653.1	Canada	Neovison_vison	2016-01-01
MG366654.1|Canada|Neovison_vison|2016-01-01	MG366654.1	Canada	Neovison_vison	2016-01-01
MG366655.1|Canada|Neovison_vison|2016-01-01	MG366655.1	Canada	Neovison_vison	2016-01-01
MG366656.1|Canada|Neovison_vison|2016-01-01	MG366656.1	Canada	Neovison_vison	2016-01-01
MG366657.1|Canada|Neovison_vison|2016-01-01	MG366657.1	Canada	Neovison_vison	2016-01-01
MG366658.1|Canada|Neovison_vison|2016-01-01	MG366658.1	Canada	Neovison_vison	2016-01-01
MG366659.1|Canada|Neovison_vison|2016-01-01	MG366659.1	Canada	Neovison_vison	2016-01-01
MG366660.1|Canada|Neovison_vison|2016-01-01	MG366660.1	Canada	Neovison_vison	2016-01-01
MG366661.1|Canada|Neovison_vison|2016-01-01	MG366661.1	Canada	Neovison_vison	2016-01-01
MG366662.1|Canada|Neovison_vison|2016-01-01	MG366662.1	Canada	Neovison_vison	2016-01-01
MG366663.1|Canada|Neovison_vison|2016-01-01	MG366663.1	Canada	Neovison_vison	2016-01-01
MG366664.1|Canada|Neovison_vison|2016-01-01	MG366664.1	Canada	Neovison_vison	2016-01-01
MG366665.1|Italy|Neovison_vison|2016-01-01	MG366665.1	Italy	Neovison_vison	2016-01-01
MG366666.1|Italy|Neovison_vison|2016-01-01	MG366666.1	Italy	Neovison_vison	2016-01-01
MG366667.1|Italy|Neovison_vison|2016-01-01	MG366667.1	Italy	Neovison_vison	2016-01-01
MG366668.1|Italy|Neovison_vison|2016-01-01	MG366668.1	Italy	Neovison_vison	2016-01-01
MG366669.1|Finland|Neovison_vison|2016-01-01	MG366669.1	Finland	Neovison_vison	2016-01-01
MG366670.1|Finland|Neovison_vison|2016-01-01	MG366670.1	Finland	Neovison_vison	2016-01-01
MG366671.1|Finland|Neovison_vison|2016-01-01	MG366671.1	Finland	Neovison_vison	2016-01-01
MG366672.1|Finland|Neovison_vison|2016-01-01	MG366672.1	Finland	Neovison_vison	2016-01-01
MG366673.1|Finland|Neovison_vison|2016-01-01	MG366673.1	Finland	Neovison_vison	2016-01-01
MG366674.1|Finland|Neovison_vison|2016-01-01	MG366674.1	Finland	Neovison_vison	2016-01-01
MG366675.1|Sweden|Neovison_vison|2016-01-01	MG366675.1	Sweden	Neovison_vison	2016-01-01
MG366676.1|Canada|Neovison_vison|2016-01-01	MG366676.1	Canada	Neovison_vison	2016-01-01
MG366677.1|Canada|Neovison_vison|2016-01-01	MG366677.1	Canada	Neovison_vison	2016-01-01
MG366678.1|Norway|Neovison_vison|2016-01-01	MG366678.1	Norway	Neovison_vison	2016-01-01
MG366679.1|Greece|Neovison_vison|2016-01-01	MG366679.1	Greece	Neovison_vison	2016-01-01
MG366680.1|Greece|Neovison_vison|2016-01-01	MG366680.1	Greece	Neovison_vison	2016-01-01
MG366681.1|Canada|Neovison_vison|2016-01-01	MG366681.1	Canada	Neovison_vison	2016-01-01
MG366682.1|Greece|Neovison_vison|2016-01-01	MG366682.1	Greece	Neovison_vison	2016-01-01
MG366683.1|Finland|Neovison_vison|2016-01-01	MG366683.1	Finland	Neovison_vison	2016-01-01
MG366684.1|Finland|Neovison_vison|2016-01-01	MG366684.1	Finland	Neovison_vison	2016-01-01
MG366685.1|Finland|Neovison_vison|2016-01-01	MG366685.1	Finland	Neovison_vison	2016-01-01
MG366686.1|Finland|Neovison_vison|2016-01-01	MG366686.1	Finland	Neovison_vison	2016-01-01
MG366687.1|Finland|Neovison_vison|2016-01-01	MG366687.1	Finland	Neovison_vison	2016-01-01
MG366688.1|Finland|Neovison_vison|2016-01-01	MG366688.1	Finland	Neovison_vison	2016-01-01
MG366689.1|Finland|Neovison_vison|2016-01-01	MG366689.1	Finland	Neovison_vison	2016-01-01
MG366690.1|Greece|Neovison_vison|2016-01-01	MG366690.1	Greece	Neovison_vison	2016-01-01
MG366691.1|USA|Neovison_vison|2016-01-01	MG366691.1	USA	Neovison_vison	2016-01-01
MG366692.1|USA|Neovison_vison|2016-01-01	MG366692.1	USA	Neovison_vison	2016-01-01
MG366693.1|USA|Neovison_vison|2016-01-01	MG366693.1	USA	Neovison_vison	2016-01-01
MG366694.1|Finland|Neovison_vison|2016-01-01	MG366694.1	Finland	Neovison_vison	2016-01-01
MG366695.1|Finland|Neovison_vison|2016-01-01	MG366695.1	Finland	Neovison_vison	2016-01-01
MG366696.1|Finland|Neovison_vison|2016-01-01	MG366696.1	Finland	Neovison_vison	2016-01-01
MG366697.1|Finland|Neovison_vison|2016-01-01	MG366697.1	Finland	Neovison_vison	2016-01-01
MG366698.1|Finland|Neovison_vison|2016-01-01	MG366698.1	Finland	Neovison_vison	2016-01-01
MG366699.1|Finland|Neovison_vison|2016-01-01	MG366699.1	Finland	Neovison_vison	2016-01-01
MG366700.1|Finland|Neovison_vison|2016-01-01	MG366700.1	Finland	Neovison_vison	2016-01-01
MG366701.1|Finland|Neovison_vison|2016-01-01	MG366701.1	Finland	Neovison_vison	2016-01-01
MG366702.1|Finland|Neovison_vison|2016-01-01	MG366702.1	Finland	Neovison_vison	2016-01-01
MG366703.1|Finland|Neovison_vison|2016-01-01	MG366703.1	Finland	Neovison_vison	2016-01-01
MG366704.1|Finland|Neovison_vison|2016-01-01	MG366704.1	Finland	Neovison_vison	2016-01-01
MG366705.1|Finland|Neovison_vison|2016-01-01	MG366705.1	Finland	Neovison_vison	2016-01-01
MG366706.1|Finland|Neovison_vison|2016-01-01	MG366706.1	Finland	Neovison_vison	2016-01-01
MG366707.1|Finland|Neovison_vison|2016-01-01	MG366707.1	Finland	Neovison_vison	2016-01-01
MG366708.1|Finland|Neovison_vison|2016-01-01	MG366708.1	Finland	Neovison_vison	2016-01-01
MG366709.1|Finland|Neovison_vison|2016-01-01	MG366709.1	Finland	Neovison_vison	2016-01-01
MG366710.1|Italy|Neovison_vison|2016-01-01	MG366710.1	Italy	Neovison_vison	2016-01-01
MG366711.1|Italy|Neovison_vison|2016-01-01	MG366711.1	Italy	Neovison_vison	2016-01-01
MG366712.1|Italy|Neovison_vison|2016-01-01	MG366712.1	Italy	Neovison_vison	2016-01-01
MG366713.1|Canada|Neovison_vison|2016-01-01	MG366713.1	Canada	Neovison_vison	2016-01-01
MG366714.1|Netherlands|Neovison_vison|2016-01-01	MG366714.1	Netherlands	Neovison_vison	2016-01-01
MG366715.1|Netherlands|Neovison_vison|2016-01-01	MG366715.1	Netherlands	Neovison_vison	2016-01-01
MG366716.1|Netherlands|Neovison_vison|2016-01-01	MG366716.1	Netherlands	Neovison_vison	2016-01-01
MG366717.1|Netherlands|Neovison_vison|2016-01-01	MG366717.1	Netherlands	Neovison_vison	2016-01-01
MG366718.1|Netherlands|Neovison_vison|2016-01-01	MG366718.1	Netherlands	Neovison_vison	2016-01-01
MG366719.1|Poland|Neovison_vison|2016-01-01	MG366719.1	Poland	Neovison_vison	2016-01-01
MG366720.1|Sweden|Neovison_vison|2016-01-01	MG366720.1	Sweden	Neovison_vison	2016-01-01
MG366721.1|Poland|Neovison_vison|2016-01-01	MG366721.1	Poland	Neovison_vison	2016-01-01
MG366722.1|Netherlands|Neovison_vison|2016-01-01	MG366722.1	Netherlands	Neovison_vison	2016-01-01
MG366723.1|Netherlands|Neovison_vison|2016-01-01	MG366723.1	Netherlands	Neovison_vison	2016-01-01
MG366724.1|Denmark|Neovison_vison|2016-01-01	MG366724.1	Denmark	Neovison_vison	2016-01-01
MG366725.1|Netherlands|Neovison_vison|2016-01-01	MG366725.1	Netherlands	Neovison_vison	2016-01-01
MG366726.1|Poland|Neovison_vison|2016-01-01	MG366726.1	Poland	Neovison_vison	2016-01-01
MG366727.1|Greece|Neovison_vison|2016-01-01	MG366727.1	Greece	Neovison_vison	2016-01-01
MG366728.1|Greece|Neovison_vison|2016-01-01	MG366728.1	Greece	Neovison_vison	2016-01-01
MG366729.1|Greece|Neovison_vison|2016-01-01	MG366729.1	Greece	Neovison_vison	2016-01-01
MG366730.1|Greece|Neovison_vison|2016-01-01	MG366730.1	Greece	Neovison_vison	2016-01-01
MG366731.1|Netherlands|Neovison_vison|2016-01-01	MG366731.1	Netherlands	Neovison_vison	2016-01-01
MG366732.1|Netherlands|Neovison_vison|2016-01-01	MG366732.1	Netherlands	Neovison_vison	2016-01-01
MG366733.1|Greece|Neovison_vison|2016-01-01	MG366733.1	Greece	Neovison_vison	2016-01-01
MG366734.1|Netherlands|Neovison_vison|2016-01-01	MG366734.1	Netherlands	Neovison_vison	2016-01-01
MG366735.1|Greece|Neovison_vison|2016-01-01	MG366735.1	Greece	Neovison_vison	2016-01-01
MG366736.1|Poland|Neovison_vison|2016-01-01	MG366736.1	Poland	Neovison_vison	2016-01-01
MG366737.1|Netherlands|Neovison_vison|2016-01-01	MG366737.1	Netherlands	Neovison_vison	2016-01-01
MG366738.1|Netherlands|Neovison_vison|2016-01-01	MG366738.1	Netherlands	Neovison_vison	2016-01-01
MG366739.1|Poland|Neovison_vison|2016-01-01	MG366739.1	Poland	Neovison_vison	2016-01-01
MG366740.1|Poland|Neovison_vison|2016-01-01	MG366740.1	Poland	Neovison_vison	2016-01-01
MG366741.1|Poland|Neovison_vison|2016-01-01	MG366741.1	Poland	Neovison_vison	2016-01-01
MG366742.1|Poland|Neovison_vison|2016-01-01	MG366742.1	Poland	Neovison_vison	2016-01-01
MG366743.1|Poland|Neovison_vison|2016-01-01	MG366743.1	Poland	Neovison_vison	2016-01-01
MG366744.1|Poland|Neovison_vison|2016-01-01	MG366744.1	Poland	Neovison_vison	2016-01-01
MG366745.1|Poland|Neovison_vison|2016-01-01	MG366745.1	Poland	Neovison_vison	2016-01-01
MG366746.1|Poland|Neovison_vison|2016-01-01	MG366746.1	Poland	Neovison_vison	2016-01-01
MG366747.1|Poland|Neovison_vison|2016-01-01	MG366747.1	Poland	Neovison_vison	2016-01-01
MG366748.1|Poland|Neovison_vison|2016-01-01	MG366748.1	Poland	Neovison_vison	2016-01-01
MG366749.1|Poland|Neovison_vison|2016-01-01	MG366749.1	Poland	Neovison_vison	2016-01-01
MG366750.1|Netherlands|Neovison_vison|2016-01-01	MG366750.1	Netherlands	Neovison_vison	2016-01-01
MG366751.1|Lithuania|Neovison_vison|2016-01-01	MG366751.1	Lithuania	Neovison_vison	2016-01-01
MG366752.1|Lithuania|Neovison_vison|2016-01-01	MG366752.1	Lithuania	Neovison_vison	2016-01-01
MG366753.1|Lithuania|Neovison_vison|2016-01-01	MG366753.1	Lithuania	Neovison_vison	2016-01-01
MG366754.1|Lithuania|Neovison_vison|2016-01-01	MG366754.1	Lithuania	Neovison_vison	2016-01-01
MG366755.1|Sweden|Neovison_vison|2016-01-01	MG366755.1	Sweden	Neovison_vison	2016-01-01
MG366756.1|Sweden|Neovison_vison|2016-01-01	MG366756.1	Sweden	Neovison_vison	2016-01-01
MG366757.1|Sweden|Neovison_vison|2016-01-01	MG366757.1	Sweden	Neovison_vison	2016-01-01
MG366758.1|Netherlands|Neovison_vison|2016-01-01	MG366758.1	Netherlands	Neovison_vison	2016-01-01
MG366759.1|Netherlands|Neovison_vison|2016-01-01	MG366759.1	Netherlands	Neovison_vison	2016-01-01
MG366760.1|Netherlands|Neovison_vison|2016-01-01	MG366760.1	Netherlands	Neovison_vison	2016-01-01
MG366761.1|Netherlands|Neovison_vison|2016-01-01	MG366761.1	Netherlands	Neovison_vison	2016-01-01
MG366762.1|Netherlands|Neovison_vison|2016-01-01	MG366762.1	Netherlands	Neovison_vison	2016-01-01
MG366763.1|Netherlands|Neovison_vison|2016-01-01	MG366763.1	Netherlands	Neovison_vison	2016-01-01
MG366764.1|Netherlands|Neovison_vison|2016-01-01	MG366764.1	Netherlands	Neovison_vison	2016-01-01
MG366765.1|Netherlands|Neovison_vison|2016-01-01	MG366765.1	Netherlands	Neovison_vison	2016-01-01
MG366766.1|Sweden|Neovison_vison|2016-01-01	MG366766.1	Sweden	Neovison_vison	2016-01-01
MG366767.1|Sweden|Neovison_vison|2016-01-01	MG366767.1	Sweden	Neovison_vison	2016-01-01
MG366768.1|Lithuania|Neovison_vison|2016-01-01	MG366768.1	Lithuania	Neovison_vison	2016-01-01
MG366769.1|Greece|Neovison_vison|2016-01-01	MG366769.1	Greece	Neovison_vison	2016-01-01
MG366770.1|Greece|Neovison_vison|2016-01-01	MG366770.1	Greece	Neovison_vison	2016-01-01
MG366771.1|Greece|Neovison_vison|2016-01-01	MG366771.1	Greece	Neovison_vison	2016-01-01
MG366772.1|Greece|Neovison_vison|2016-01-01	MG366772.1	Greece	Neovison_vison	2016-01-01
MG366773.1|Greece|Neovison_vison|2016-01-01	MG366773.1	Greece	Neovison_vison	2016-01-01
MG366774.1|Netherlands|Neovison_vison|2016-01-01	MG366774.1	Netherlands	Neovison_vison	2016-01-01
MG366775.1|Netherlands|Neovison_vison|2016-01-01	MG366775.1	Netherlands	Neovison_vison	2016-01-01
MG366776.1|Netherlands|Neovison_vison|2016-01-01	MG366776.1	Netherlands	Neovison_vison	2016-01-01
MG366777.1|Sweden|Neovison_vison|2016-01-01	MG366777.1	Sweden	Neovison_vison	2016-01-01
MG366778.1|Lithuania|Neovison_vison|2016-01-01	MG366778.1	Lithuania	Neovison_vison	2016-01-01
MG366779.1|Lithuania|Neovison_vison|2016-01-01	MG366779.1	Lithuania	Neovison_vison	2016-01-01
MG366780.1|Lithuania|Neovison_vison|2016-01-01	MG366780.1	Lithuania	Neovison_vison	2016-01-01
MG366781.1|Poland|Neovison_vison|2016-01-01	MG366781.1	Poland	Neovison_vison	2016-01-01
MG366782.1|Poland|Neovison_vison|2016-01-01	MG366782.1	Poland	Neovison_vison	2016-01-01
MG366783.1|Poland|Neovison_vison|2016-01-01	MG366783.1	Poland	Neovison_vison	2016-01-01
MG366784.1|Sweden|Neovison_vison|2016-01-01	MG366784.1	Sweden	Neovison_vison	2016-01-01
MG366785.1|Sweden|Neovison_vison|2016-01-01	MG366785.1	Sweden	Neovison_vison	2016-01-01
MG366786.1|Finland|Neovison_vison|2016-01-01	MG366786.1	Finland	Neovison_vison	2016-01-01
MG366787.1|Finland|Neovison_vison|2016-01-01	MG366787.1	Finland	Neovison_vison	2016-01-01
MG366788.1|Finland|Neovison_vison|2016-01-01	MG366788.1	Finland	Neovison_vison	2016-01-01
MG366789.1|Sweden|Neovison_vison|2016-01-01	MG366789.1	Sweden	Neovison_vison	2016-01-01
MG366790.1|Spain|Neovison_vison|2016-01-01	MG366790.1	Spain	Neovison_vison	2016-01-01
MG366791.1|Spain|Neovison_vison|2016-01-01	MG366791.1	Spain	Neovison_vison	2016-01-01
MG366792.1|Spain|Neovison_vison|2016-01-01	MG366792.1	Spain	Neovison_vison	2016-01-01
MG366793.1|Spain|Neovison_vison|2016-01-01	MG366793.1	Spain	Neovison_vison	2016-01-01
MG366794.1|Spain|Neovison_vison|2016-01-01	MG366794.1	Spain	Neovison_vison	2016-01-01
MG366795.1|Spain|Neovison_vison|2016-01-01	MG366795.1	Spain	Neovison_vison	2016-01-01
MG366796.1|Spain|Neovison_vison|2016-01-01	MG366796.1	Spain	Neovison_vison	2016-01-01
MG366797.1|Spain|Neovison_vison|2016-01-01	MG366797.1	Spain	Neovison_vison	2016-01-01
MG366798.1|Spain|Neovison_vison|2016-01-01	MG366798.1	Spain	Neovison_vison	2016-01-01
MG366800.1|Italy|Neovison_vison|2016-01-01	MG366800.1	Italy	Neovison_vison	2016-01-01
MG366801.1|Italy|Neovison_vison|2016-01-01	MG366801.1	Italy	Neovison_vison	2016-01-01
MG366802.1|Poland|Neovison_vison|2016-01-01	MG366802.1	Poland	Neovison_vison	2016-01-01
MG366803.1|Poland|Neovison_vison|2016-01-01	MG366803.1	Poland	Neovison_vison	2016-01-01
MG366804.1|Italy|Neovison_vison|2016-01-01	MG366804.1	Italy	Neovison_vison	2016-01-01
MG366805.1|Italy|Neovison_vison|2016-01-01	MG366805.1	Italy	Neovison_vison	2016-01-01
MG366806.1|Italy|Neovison_vison|2016-01-01	MG366806.1	Italy	Neovison_vison	2016-01-01
MG366807.1|Greece|Neovison_vison|2016-01-01	MG366807.1	Greece	Neovison_vison	2016-01-01
MG366808.1|Sweden|Neovison_vison|2016-01-01	MG366808.1	Sweden	Neovison_vison	2016-01-01
MG366809.1|Sweden|Neovison_vison|2016-01-01	MG366809.1	Sweden	Neovison_vison	2016-01-01
MG366810.1|Sweden|Neovison_vison|2016-01-01	MG366810.1	Sweden	Neovison_vison	2016-01-01
MG366811.1|Iceland|Neovison_vison|2016-01-01	MG366811.1	Iceland	Neovison_vison	2016-01-01
MG366812.1|Iceland|Neovison_vison|2016-01-01	MG366812.1	Iceland	Neovison_vison	2016-01-01
MG366813.1|Iceland|Neovison_vison|2016-01-01	MG366813.1	Iceland	Neovison_vison	2016-01-01
MG366814.1|Iceland|Neovison_vison|2016-01-01	MG366814.1	Iceland	Neovison_vison	2016-01-01
MG366815.1|Sweden|Neovison_vison|2016-01-01	MG366815.1	Sweden	Neovison_vison	2016-01-01
MG366816.1|Sweden|Neovison_vison|2016-01-01	MG366816.1	Sweden	Neovison_vison	2016-01-01
MG366817.1|Sweden|Neovison_vison|2016-01-01	MG366817.1	Sweden	Neovison_vison	2016-01-01
MF362630.1|China|Mustela_lutreola|2015	MF362630.1	China	Mustela_lutreola	2015
MF362631.1|China|Mustela_lutreola|2015	MF362631.1	China	Mustela_lutreola	2015
MF362632.1|China|Mustela_lutreola|2015	MF362632.1	China	Mustela_lutreola	2015
MF362633.1|China|Mustela_lutreola|2015	MF362633.1	China	Mustela_lutreola	2015
MF362634.1|China|Mustela_lutreola|2015	MF362634.1	China	Mustela_lutreola	2015
MF444155.1|China|Mustela_lutreola|2015	MF444155.1	China	Mustela_lutreola	2015
MF444156.1|China|Mustela_lutreola|2015	MF444156.1	China	Mustela_lutreola	2015
MF444157.1|China|Mustela_lutreola|2015	MF444157.1	China	Mustela_lutreola	2015
MF285607.1|China|Neovison_vison|2016-01	MF285607.1	China	Neovison_vison	2016-01
MF073922.1|Denmark|Neovison_vison|2016-01-01	MF073922.1	Denmark	Neovison_vison	2016-01-01
MF073923.1|Denmark|Neovison_vison|2016-01-01	MF073923.1	Denmark	Neovison_vison	2016-01-01
MF073924.1|Denmark|Neovison_vison|2016-01-01	MF073924.1	Denmark	Neovison_vison	2016-01-01
MF073925.1|Denmark|Neovison_vison|2016-01-01	MF073925.1	Denmark	Neovison_vison	2016-01-01
MF073926.1|Denmark|Neovison_vison|2016-01-01	MF073926.1	Denmark	Neovison_vison	2016-01-01
MF073927.1|Denmark|Neovison_vison|2016-01-01	MF073927.1	Denmark	Neovison_vison	2016-01-01
MF073928.1|Denmark|Neovison_vison|2016-01-01	MF073928.1	Denmark	Neovison_vison	2016-01-01
MF073929.1|Denmark|Neovison_vison|2016-01-01	MF073929.1	Denmark	Neovison_vison	2016-01-01
MF073930.1|Denmark|Neovison_vison|2016-01-01	MF073930.1	Denmark	Neovison_vison	2016-01-01
MF073931.1|Denmark|Neovison_vison|2016-01-01	MF073931.1	Denmark	Neovison_vison	2016-01-01
MF073932.1|Denmark|Neovison_vison|2016-01-01	MF073932.1	Denmark	Neovison_vison	2016-01-01
MF073933.1|Denmark|Neovison_vison|2016-01-01	MF073933.1	Denmark	Neovison_vison	2016-01-01
MF073934.1|Denmark|Neovison_vison|2016-01-01	MF073934.1	Denmark	Neovison_vison	2016-01-01
MF073935.1|Denmark|Neovison_vison|2016-01-01	MF073935.1	Denmark	Neovison_vison	2016-01-01
MF073936.1|Denmark|Neovison_vison|2016-01-01	MF073936.1	Denmark	Neovison_vison	2016-01-01
MF073937.1|Denmark|Neovison_vison|2016-01-01	MF073937.1	Denmark	Neovison_vison	2016-01-01
MF073938.1|Denmark|Neovison_vison|2016-01-01	MF073938.1	Denmark	Neovison_vison	2016-01-01
MF073939.1|Denmark|Neovison_vison|2016-01-01	MF073939.1	Denmark	Neovison_vison	2016-01-01
MF073940.1|Denmark|Neovison_vison|2016-01-01	MF073940.1	Denmark	Neovison_vison	2016-01-01
MF073941.1|Denmark|Neovison_vison|2016-01-01	MF073941.1	Denmark	Neovison_vison	2016-01-01
MF073942.1|Denmark|Neovison_vison|2016-01-01	MF073942.1	Denmark	Neovison_vison	2016-01-01
MF073943.1|Denmark|Neovison_vison|2016-01-01	MF073943.1	Denmark	Neovison_vison	2016-01-01
MF073944.1|Denmark|Neovison_vison|2016-01-01	MF073944.1	Denmark	Neovison_vison	2016-01-01
MF073945.1|Denmark|Neovison_vison|2016-01-01	MF073945.1	Denmark	Neovison_vison	2016-01-01
MF073946.1|Denmark|Neovison_vison|2016-01-01	MF073946.1	Denmark	Neovison_vison	2016-01-01
MF073947.1|Denmark|Neovison_vison|2016-01-01	MF073947.1	Denmark	Neovison_vison	2016-01-01
MF073948.1|Denmark|Neovison_vison|2016-01-01	MF073948.1	Denmark	Neovison_vison	2016-01-01
MF073949.1|Denmark|Neovison_vison|2016-01-01	MF073949.1	Denmark	Neovison_vison	2016-01-01
MF073950.1|Denmark|Neovison_vison|2016-01-01	MF073950.1	Denmark	Neovison_vison	2016-01-01
MF073951.1|Denmark|Neovison_vison|2016-01-01	MF073951.1	Denmark	Neovison_vison	2016-01-01
MF073952.1|Denmark|Neovison_vison|2016-01-01	MF073952.1	Denmark	Neovison_vison	2016-01-01
MF073953.1|Denmark|Neovison_vison|2016-01-01	MF073953.1	Denmark	Neovison_vison	2016-01-01
MF073954.1|Denmark|Neovison_vison|2016-01-01	MF073954.1	Denmark	Neovison_vison	2016-01-01
MF073955.1|Denmark|Neovison_vison|2016-01-01	MF073955.1	Denmark	Neovison_vison	2016-01-01
MF073956.1|Denmark|Neovison_vison|2016-01-01	MF073956.1	Denmark	Neovison_vison	2016-01-01
MF073957.1|Denmark|Neovison_vison|2016-01-01	MF073957.1	Denmark	Neovison_vison	2016-01-01
MF073958.1|Denmark|Neovison_vison|2016-01-01	MF073958.1	Denmark	Neovison_vison	2016-01-01
MF073959.1|Denmark|Neovison_vison|2016-01-01	MF073959.1	Denmark	Neovison_vison	2016-01-01
MF073960.1|Denmark|Neovison_vison|2016-01-01	MF073960.1	Denmark	Neovison_vison	2016-01-01
MF073961.1|Sweden|Neovison_vison|2016-01-01	MF073961.1	Sweden	Neovison_vison	2016-01-01
MF073962.1|Sweden|Neovison_vison|2016-01-01	MF073962.1	Sweden	Neovison_vison	2016-01-01
MF073963.1|Denmark|Neovison_vison|2016-01-01	MF073963.1	Denmark	Neovison_vison	2016-01-01
MF073964.1|Denmark|Neovison_vison|2016-01-01	MF073964.1	Denmark	Neovison_vison	2016-01-01
MF073965.1|Denmark|Neovison_vison|2016-01-01	MF073965.1	Denmark	Neovison_vison	2016-01-01
MF073966.1|Denmark|Neovison_vison|2016-01-01	MF073966.1	Denmark	Neovison_vison	2016-01-01
MF073967.1|Denmark|Neovison_vison|2016-01-01	MF073967.1	Denmark	Neovison_vison	2016-01-01
MF073968.1|Denmark|Neovison_vison|2016-01-01	MF073968.1	Denmark	Neovison_vison	2016-01-01
MF073969.1|Denmark|Neovison_vison|2016-01-01	MF073969.1	Denmark	Neovison_vison	2016-01-01
MF073970.1|Denmark|Neovison_vison|2016-01-01	MF073970.1	Denmark	Neovison_vison	2016-01-01
MF073971.1|Denmark|Neovison_vison|2016-01-01	MF073971.1	Denmark	Neovison_vison	2016-01-01
MF073972.1|Denmark|Neovison_vison|2016-01-01	MF073972.1	Denmark	Neovison_vison	2016-01-01
MF073973.1|Denmark|Neovison_vison|2016-01-01	MF073973.1	Denmark	Neovison_vison	2016-01-01
MF073974.1|Denmark|Neovison_vison|2016-01-01	MF073974.1	Denmark	Neovison_vison	2016-01-01
MF073975.1|Denmark|Neovison_vison|2016-01-01	MF073975.1	Denmark	Neovison_vison	2016-01-01
MF073976.1|Denmark|Neovison_vison|2016-01-01	MF073976.1	Denmark	Neovison_vison	2016-01-01
MF073977.1|Denmark|Neovison_vison|2016-01-01	MF073977.1	Denmark	Neovison_vison	2016-01-01
MF073978.1|Denmark|Neovison_vison|2016-01-01	MF073978.1	Denmark	Neovison_vison	2016-01-01
MF073979.1|Denmark|Neovison_vison|2016-01-01	MF073979.1	Denmark	Neovison_vison	2016-01-01
MF073980.1|Denmark|Neovison_vison|2016-01-01	MF073980.1	Denmark	Neovison_vison	2016-01-01
MF073981.1|Denmark|Neovison_vison|2016-01-01	MF073981.1	Denmark	Neovison_vison	2016-01-01
MF073982.1|Denmark|Neovison_vison|2016-01-01	MF073982.1	Denmark	Neovison_vison	2016-01-01
MF073983.1|Denmark|Neovison_vison|2016-01-01	MF073983.1	Denmark	Neovison_vison	2016-01-01
MF073984.1|Denmark|Neovison_vison|2016-01-01	MF073984.1	Denmark	Neovison_vison	2016-01-01
MF073985.1|Denmark|Neovison_vison|2016-01-01	MF073985.1	Denmark	Neovison_vison	2016-01-01
MF073986.1|Denmark|Neovison_vison|2016-01-01	MF073986.1	Denmark	Neovison_vison	2016-01-01
MF073987.1|Denmark|Neovison_vison|2016-01-01	MF073987.1	Denmark	Neovison_vison	2016-01-01
MF073988.1|Denmark|Neovison_vison|2016-01-01	MF073988.1	Denmark	Neovison_vison	2016-01-01
MF073989.1|Denmark|Neovison_vison|2016-01-01	MF073989.1	Denmark	Neovison_vison	2016-01-01
MF073990.1|Denmark|Neovison_vison|2016-01-01	MF073990.1	Denmark	Neovison_vison	2016-01-01
MF073991.1|Denmark|Neovison_vison|2016-01-01	MF073991.1	Denmark	Neovison_vison	2016-01-01
MF073992.1|Denmark|Neovison_vison|2016-01-01	MF073992.1	Denmark	Neovison_vison	2016-01-01
MF073993.1|Denmark|Neovison_vison|2016-01-01	MF073993.1	Denmark	Neovison_vison	2016-01-01
MF073994.1|Denmark|Neovison_vison|2016-01-01	MF073994.1	Denmark	Neovison_vison	2016-01-01
MF073995.1|Denmark|Neovison_vison|2016-01-01	MF073995.1	Denmark	Neovison_vison	2016-01-01
MF073996.1|Denmark|Neovison_vison|2016-01-01	MF073996.1	Denmark	Neovison_vison	2016-01-01
MF073997.1|Denmark|Neovison_vison|2016-01-01	MF073997.1	Denmark	Neovison_vison	2016-01-01
MF073998.1|Denmark|Neovison_vison|2016-01-01	MF073998.1	Denmark	Neovison_vison	2016-01-01
MF073999.1|Denmark|Neovison_vison|2016-01-01	MF073999.1	Denmark	Neovison_vison	2016-01-01
MF074000.1|Denmark|Neovison_vison|2016-01-01	MF074000.1	Denmark	Neovison_vison	2016-01-01
MF074001.1|Denmark|Neovison_vison|2016-01-01	MF074001.1	Denmark	Neovison_vison	2016-01-01
MF074002.1|Denmark|Neovison_vison|2016-01-01	MF074002.1	Denmark	Neovison_vison	2016-01-01
MF074003.1|Denmark|Neovison_vison|2016-01-01	MF074003.1	Denmark	Neovison_vison	2016-01-01
MF074004.1|Denmark|Neovison_vison|2016-01-01	MF074004.1	Denmark	Neovison_vison	2016-01-01
MF074005.1|Denmark|Neovison_vison|2016-01-01	MF074005.1	Denmark	Neovison_vison	2016-01-01
MF074006.1|Denmark|Neovison_vison|2016-01-01	MF074006.1	Denmark	Neovison_vison	2016-01-01
MF074007.1|Denmark|Neovison_vison|2016-01-01	MF074007.1	Denmark	Neovison_vison	2016-01-01
MF074008.1|Denmark|Neovison_vison|2016-01-01	MF074008.1	Denmark	Neovison_vison	2016-01-01
MF074009.1|Denmark|Neovison_vison|2016-01-01	MF074009.1	Denmark	Neovison_vison	2016-01-01
MF074010.1|Denmark|Neovison_vison|2016-01-01	MF074010.1	Denmark	Neovison_vison	2016-01-01
MF074011.1|Denmark|Neovison_vison|2016-01-01	MF074011.1	Denmark	Neovison_vison	2016-01-01
MF074012.1|Denmark|Neovison_vison|2016-01-01	MF074012.1	Denmark	Neovison_vison	2016-01-01
MF074013.1|Denmark|Neovison_vison|2016-01-01	MF074013.1	Denmark	Neovison_vison	2016-01-01
MF074014.1|Denmark|Neovison_vison|2016-01-01	MF074014.1	Denmark	Neovison_vison	2016-01-01
MF074015.1|Denmark|Neovison_vison|2016-01-01	MF074015.1	Denmark	Neovison_vison	2016-01-01
MF074016.1|Denmark|Neovison_vison|2016-01-01	MF074016.1	Denmark	Neovison_vison	2016-01-01
MF074017.1|Denmark|Neovison_vison|2016-01-01	MF074017.1	Denmark	Neovison_vison	2016-01-01
MF074018.1|Denmark|Neovison_vison|2016-01-01	MF074018.1	Denmark	Neovison_vison	2016-01-01
MF074019.1|Denmark|Neovison_vison|2016-01-01	MF074019.1	Denmark	Neovison_vison	2016-01-01
MF074020.1|Denmark|Neovison_vison|2016-01-01	MF074020.1	Denmark	Neovison_vison	2016-01-01
MF074021.1|Denmark|Neovison_vison|2016-01-01	MF074021.1	Denmark	Neovison_vison	2016-01-01
MF074022.1|Denmark|Neovison_vison|2016-01-01	MF074022.1	Denmark	Neovison_vison	2016-01-01
MF074023.1|Denmark|Neovison_vison|2016-01-01	MF074023.1	Denmark	Neovison_vison	2016-01-01
MF074024.1|Denmark|Neovison_vison|2016-01-01	MF074024.1	Denmark	Neovison_vison	2016-01-01
MF074025.1|Denmark|Neovison_vison|2016-01-01	MF074025.1	Denmark	Neovison_vison	2016-01-01
MF074026.1|Denmark|Neovison_vison|2016-01-01	MF074026.1	Denmark	Neovison_vison	2016-01-01
MF074027.1|Denmark|Neovison_vison|2016-01-01	MF074027.1	Denmark	Neovison_vison	2016-01-01
MF074028.1|Denmark|Neovison_vison|2016-01-01	MF074028.1	Denmark	Neovison_vison	2016-01-01
MF074029.1|Denmark|Neovison_vison|2016-01-01	MF074029.1	Denmark	Neovison_vison	2016-01-01
MF074030.1|Denmark|Neovison_vison|2016-01-01	MF074030.1	Denmark	Neovison_vison	2016-01-01
MF074031.1|Denmark|Neovison_vison|2016-01-01	MF074031.1	Denmark	Neovison_vison	2016-01-01
MF074032.1|Denmark|Neovison_vison|2016-01-01	MF074032.1	Denmark	Neovison_vison	2016-01-01
MF074033.1|Denmark|Neovison_vison|2016-01-01	MF074033.1	Denmark	Neovison_vison	2016-01-01
MF074034.1|Denmark|Neovison_vison|2016-01-01	MF074034.1	Denmark	Neovison_vison	2016-01-01
MF074035.1|Denmark|Neovison_vison|2016-01-01	MF074035.1	Denmark	Neovison_vison	2016-01-01
MF074036.1|Denmark|Neovison_vison|2016-01-01	MF074036.1	Denmark	Neovison_vison	2016-01-01
MF074037.1|Denmark|Neovison_vison|2016-01-01	MF074037.1	Denmark	Neovison_vison	2016-01-01
MF074038.1|Denmark|Neovison_vison|2016-01-01	MF074038.1	Denmark	Neovison_vison	2016-01-01
MF074039.1|Denmark|Neovison_vison|2016-01-01	MF074039.1	Denmark	Neovison_vison	2016-01-01
MF074040.1|Denmark|Neovison_vison|2016-01-01	MF074040.1	Denmark	Neovison_vison	2016-01-01
MF074041.1|Denmark|Neovison_vison|2016-01-01	MF074041.1	Denmark	Neovison_vison	2016-01-01
MF074042.1|Denmark|Neovison_vison|2016-01-01	MF074042.1	Denmark	Neovison_vison	2016-01-01
MF074043.1|Denmark|Neovison_vison|2016-01-01	MF074043.1	Denmark	Neovison_vison	2016-01-01
MF074044.1|Denmark|Neovison_vison|2016-01-01	MF074044.1	Denmark	Neovison_vison	2016-01-01
MF074045.1|Denmark|Neovison_vison|2016-01-01	MF074045.1	Denmark	Neovison_vison	2016-01-01
MF074046.1|Denmark|Neovison_vison|2016-01-01	MF074046.1	Denmark	Neovison_vison	2016-01-01
MF074047.1|Denmark|Neovison_vison|2016-01-01	MF074047.1	Denmark	Neovison_vison	2016-01-01
MF074048.1|Denmark|Neovison_vison|2016-01-01	MF074048.1	Denmark	Neovison_vison	2016-01-01
MF074049.1|Denmark|Neovison_vison|2016-01-01	MF074049.1	Denmark	Neovison_vison	2016-01-01
MF074050.1|Denmark|Neovison_vison|2016-01-01	MF074050.1	Denmark	Neovison_vison	2016-01-01
MF074051.1|Denmark|Neovison_vison|2016-01-01	MF074051.1	Denmark	Neovison_vison	2016-01-01
MF074052.1|Denmark|Neovison_vison|2016-01-01	MF074052.1	Denmark	Neovison_vison	2016-01-01
MF074053.1|Denmark|Neovison_vison|2016-01-01	MF074053.1	Denmark	Neovison_vison	2016-01-01
MF074054.1|Denmark|Neovison_vison|2016-01-01	MF074054.1	Denmark	Neovison_vison	2016-01-01
MF074055.1|Denmark|Neovison_vison|2016-01-01	MF074055.1	Denmark	Neovison_vison	2016-01-01
MF074056.1|Denmark|Neovison_vison|2016-01-01	MF074056.1	Denmark	Neovison_vison	2016-01-01
MF074057.1|Denmark|Neovison_vison|2016-01-01	MF074057.1	Denmark	Neovison_vison	2016-01-01
MF074058.1|Denmark|Neovison_vison|2016-01-01	MF074058.1	Denmark	Neovison_vison	2016-01-01
KU856560.1|Denmark|Mustela_lutreola|2014-11-21	KU856560.1	Denmark	Mustela_lutreola	2014-11-21
KU856561.1|Denmark|Mustela_lutreola|2014-11-21	KU856561.1	Denmark	Mustela_lutreola	2014-11-21
KU856562.1|Denmark|Mustela_lutreola|2014-11-21	KU856562.1	Denmark	Mustela_lutreola	2014-11-21
KU856563.1|Denmark|Mustela_lutreola|2014-11-14	KU856563.1	Denmark	Mustela_lutreola	2014-11-14
KU856564.1|Denmark|Mustela_lutreola|2014-11-14	KU856564.1	Denmark	Mustela_lutreola	2014-11-14
KU856565.1|Denmark|Mustela_lutreola|2014-11-14	KU856565.1	Denmark	Mustela_lutreola	2014-11-14
KU856566.1|Denmark|Mustela_lutreola|2014-11-14	KU856566.1	Denmark	Mustela_lutreola	2014-11-14
KU856567.1|Denmark|Mustela_lutreola|2014-11-14	KU856567.1	Denmark	Mustela_lutreola	2014-11-14
KU856568.1|Denmark|Mustela_lutreola|2014-11-14	KU856568.1	Denmark	Mustela_lutreola	2014-11-14
KU856569.1|Denmark|Mustela_lutreola|2014-11-21	KU856569.1	Denmark	Mustela_lutreola	2014-11-21
KU856570.1|Denmark|Mustela_lutreola|2014-11-21	KU856570.1	Denmark	Mustela_lutreola	2014-11-21
KU856571.1|Denmark|Mustela_lutreola|2014-02-10	KU856571.1	Denmark	Mustela_lutreola	2014-02-10
KU856572.1|Denmark|Mustela_lutreola|2014-02-10	KU856572.1	Denmark	Mustela_lutreola	2014-02-10
KU856573.1|Denmark|Mustela_lutreola|2014-02-10	KU856573.1	Denmark	Mustela_lutreola	2014-02-10
KU856574.1|Denmark|Mustela_lutreola|2014-02-24	KU856574.1	Denmark	Mustela_lutreola	2014-02-24
KU856575.1|Denmark|Mustela_lutreola|2014-02-24	KU856575.1	Denmark	Mustela_lutreola	2014-02-24
KU856576.1|Denmark|Mustela_lutreola|2014-02-24	KU856576.1	Denmark	Mustela_lutreola	2014-02-24
KU856577.1|Denmark|Mustela_lutreola|2014-06-19	KU856577.1	Denmark	Mustela_lutreola	2014-06-19
KU856578.1|Denmark|Mustela_lutreola|2004-05-27	KU856578.1	Denmark	Mustela_lutreola	2004-05-27
KU856580.1|Denmark|Mustela_lutreola|2014-11-21	KU856580.1	Denmark	Mustela_lutreola	2014-11-21
KY680280.1|China|Mustela_lutreola|2014-12	KY680280.1	China	Mustela_lutreola	2014-12
KX981972.1|Canada|Neovison_vison|2015	KX981972.1	Canada	Neovison_vison	2015
KX981973.1|Canada|Neovison_vison|2015	KX981973.1	Canada	Neovison_vison	2015
KX981974.1|Canada|Neovison_vison|2015	KX981974.1	Canada	Neovison_vison	2015
KX981975.1|Canada|Neovison_vison|2015	KX981975.1	Canada	Neovison_vison	2015
KX981976.1|Canada|Neovison_vison|2015	KX981976.1	Canada	Neovison_vison	2015
KX981977.1|Canada|Neovison_vison|2015	KX981977.1	Canada	Neovison_vison	2015
KX981978.1|Canada|Neovison_vison|2015	KX981978.1	Canada	Neovison_vison	2015
KX981979.1|Canada|Neovison_vison|2015	KX981979.1	Canada	Neovison_vison	2015
KX981980.1|Canada|Neovison_vison|2015	KX981980.1	Canada	Neovison_vison	2015
KX981981.1|Canada|Neovison_vison|2015	KX981981.1	Canada	Neovison_vison	2015
KU295510.1|China|Mustela_lutreola|2013	KU295510.1	China	Mustela_lutreola	2013
KU295511.1|China|Mustela_lutreola|2013	KU295511.1	China	Mustela_lutreola	2013
KU295512.1|China|Mustela_lutreola|2013	KU295512.1	China	Mustela_lutreola	2013
KU295513.1|China|Mustela_lutreola|2013	KU295513.1	China	Mustela_lutreola	2013
KU295514.1|China|Mustela_lutreola|2013	KU295514.1	China	Mustela_lutreola	2013
KU295515.1|China|Mustela_lutreola|2013	KU295515.1	China	Mustela_lutreola	2013
KU295516.1|China|Mustela_lutreola|2013	KU295516.1	China	Mustela_lutreola	2013
KU295517.1|China|Mustela_lutreola|2013	KU295517.1	China	Mustela_lutreola	2013
KU295518.1|China|Mustela_lutreola|2013	KU295518.1	China	Mustela_lutreola	2013
KU295519.1|China|Mustela_lutreola|2013	KU295519.1	China	Mustela_lutreola	2013
KU295520.1|China|Mustela_lutreola|2013	KU295520.1	China	Mustela_lutreola	2013
KU295521.1|China|Mustela_lutreola|2013	KU295521.1	China	Mustela_lutreola	2013
KU295522.1|China|Mustela_lutreola|2013	KU295522.1	China	Mustela_lutreola	2013
KU295523.1|China|Mustela_lutreola|2013	KU295523.1	China	Mustela_lutreola	2013
KU295524.1|China|Mustela_lutreola|2013	KU295524.1	China	Mustela_lutreola	2013
KU295525.1|China|Mustela_lutreola|2013	KU295525.1	China	Mustela_lutreola	2013
KU295526.1|China|Mustela_lutreola|2013	KU295526.1	China	Mustela_lutreola	2013
KU295527.1|China|Mustela_lutreola|2013	KU295527.1	China	Mustela_lutreola	2013
KU513985.1|Denmark||2012	KU513985.1	Denmark		2012
KU513986.1|Denmark||2012	KU513986.1	Denmark		2012
KU513987.1|Denmark||2012	KU513987.1	Denmark		2012
KU513988.1|USA||1994	KU513988.1	USA		1994
KT878958.1|Canada|Neovison_vison|2014	KT878958.1	Canada	Neovison_vison	2014
KT878959.1|Canada|Neovison_vison|2014	KT878959.1	Canada	Neovison_vison	2014
KT878960.1|Canada|Neovison_vison|2014	KT878960.1	Canada	Neovison_vison	2014
KT878961.1|Canada|Neovison_vison|2014	KT878961.1	Canada	Neovison_vison	2014
KT878962.1|Canada|Neovison_vison|2014	KT878962.1	Canada	Neovison_vison	2014
KT878965.1|Canada|Neovison_vison|2014	KT878965.1	Canada	Neovison_vison	2014
KT878966.1|Canada|Neovison_vison|2014	KT878966.1	Canada	Neovison_vison	2014
KT878967.1|Canada|Neovison_vison|2014	KT878967.1	Canada	Neovison_vison	2014
KT329428.1|China|Neovison_vison|2015	KT329428.1	China	Neovison_vison	2015
KP071966.1|Estonia|Neovison_vison|2007	KP071966.1	Estonia	Neovison_vison	2007
KP071967.1|Estonia|Neovison_vison|2010	KP071967.1	Estonia	Neovison_vison	2010
KP071968.1|Estonia|Neovison_vison|2010	KP071968.1	Estonia	Neovison_vison	2010
KP071969.1|Estonia|Neovison_vison|2010	KP071969.1	Estonia	Neovison_vison	2010
KP071970.1|Estonia|Neovison_vison|2010	KP071970.1	Estonia	Neovison_vison	2010
KP071971.1|Estonia|Neovison_vison|2010	KP071971.1	Estonia	Neovison_vison	2010
KP071972.1|Estonia|Neovison_vison|2010	KP071972.1	Estonia	Neovison_vison	2010
KP071973.1|Estonia|Neovison_vison|2010	KP071973.1	Estonia	Neovison_vison	2010
KP071974.1|Estonia|Neovison_vison|2010	KP071974.1	Estonia	Neovison_vison	2010
HM623345.1|Canada|Mephitis_mephitis|2008	HM623345.1	Canada	Mephitis_mephitis	2008
HM623346.1|Canada|Mephitis_mephitis|2008	HM623346.1	Canada	Mephitis_mephitis	2008
HM623347.1|Canada|Mephitis_mephitis|2008	HM623347.1	Canada	Mephitis_mephitis	2008
HM623348.1|Canada|Mephitis_mephitis|2008	HM623348.1	Canada	Mephitis_mephitis	2008
HM623349.1|Canada|Mephitis_mephitis|2009	HM623349.1	Canada	Mephitis_mephitis	2009
HM623350.1|Canada|Mephitis_mephitis|2008	HM623350.1	Canada	Mephitis_mephitis	2008
HM623351.1|Canada|Mephitis_mephitis|2008	HM623351.1	Canada	Mephitis_mephitis	2008
HM623352.1|Canada|Mephitis_mephitis|2008	HM623352.1	Canada	Mephitis_mephitis	2008
HM623353.1|Canada|Mephitis_mephitis|2008	HM623353.1	Canada	Mephitis_mephitis	2008
HM623354.1|Canada|Mephitis_mephitis|2008	HM623354.1	Canada	Mephitis_mephitis	2008
HM623355.1|Canada|Mephitis_mephitis|2008	HM623355.1	Canada	Mephitis_mephitis	2008
HM623327.1|Canada|Neovison_vison|2005	HM623327.1	Canada	Neovison_vison	2005
HM623328.1|Canada|Neovison_vison|2008	HM623328.1	Canada	Neovison_vison	2008
HM623329.1|Canada|Neovison_vison|2005	HM623329.1	Canada	Neovison_vison	2005
HM623330.1|Canada|Neovison_vison|2005	HM623330.1	Canada	Neovison_vison	2005
HM623331.1|Canada|Neovison_vison|2005	HM623331.1	Canada	Neovison_vison	2005
HM623332.1|Canada|Neovison_vison|2005	HM623332.1	Canada	Neovison_vison	2005
HM623333.1|Canada|Neovison_vison|2005	HM623333.1	Canada	Neovison_vison	2005
HM623334.1|Canada|Neovison_vison|2008	HM623334.1	Canada	Neovison_vison	2008
HM623335.1|Canada|Neovison_vison|2008	HM623335.1	Canada	Neovison_vison	2008
HM623336.1|Canada|Neovison_vison|2005	HM623336.1	Canada	Neovison_vison	2005
HM623337.1|Canada|Neovison_vison|2008	HM623337.1	Canada	Neovison_vison	2008
HM623338.1|Canada|Neovison_vison|2008	HM623338.1	Canada	Neovison_vison	2008
HM623339.1|Canada|Neovison_vison|2005	HM623339.1	Canada	Neovison_vison	2005
HM623340.1|Canada|Neovison_vison|2005	HM623340.1	Canada	Neovison_vison	2005
HM623341.1|Canada|Neovison_vison|2006	HM623341.1	Canada	Neovison_vison	2006
HM623342.1|Canada|Neovison_vison|2006	HM623342.1	Canada	Neovison_vison	2006
HM623343.1|Canada|Neovison_vison|2006	HM623343.1	Canada	Neovison_vison	2006
HM623344.1|Canada|Neovison_vison|2008	HM623344.1	Canada	Neovison_vison	2008
HM623356.1|Canada|Neovison_vison|2008	HM623356.1	Canada	Neovison_vison	2008
HM623357.1|Canada|Neovison_vison|2008	HM623357.1	Canada	Neovison_vison	2008
HM623358.1|Canada|Neovison_vison|2008	HM623358.1	Canada	Neovison_vison	2008
HM623359.1|Canada|Neovison_vison|2008	HM623359.1	Canada	Neovison_vison	2008
HM623360.1|Canada|Neovison_vison|2008	HM623360.1	Canada	Neovison_vison	2008
HM623361.1|Canada|Neovison_vison|2008	HM623361.1	Canada	Neovison_vison	2008
HM623362.1|Canada|Neovison_vison|2008	HM623362.1	Canada	Neovison_vison	2008
HM623363.1|Canada|Neovison_vison|2008	HM623363.1	Canada	Neovison_vison	2008
HM623364.1|Canada|Neovison_vison|2007	HM623364.1	Canada	Neovison_vison	2007
HM623365.1|Canada|Neovison_vison|2008	HM623365.1	Canada	Neovison_vison	2008
HM623366.1|Canada|Neovison_vison|2008	HM623366.1	Canada	Neovison_vison	2008
JN040434.1|USA|Mustela_lutreola|2004	JN040434.1	USA	Mustela_lutreola	2004
HQ435816.1|Denmark|Neovison_vison|2008	HQ435816.1	Denmark	Neovison_vison	2008
HQ435817.1|Denmark|Neovison_vison|2008	HQ435817.1	Denmark	Neovison_vison	2008
HQ435818.1|Denmark|Neovison_vison|2008	HQ435818.1	Denmark	Neovison_vison	2008
HQ435819.1|Denmark|Neovison_vison|2008	HQ435819.1	Denmark	Neovison_vison	2008
HQ435820.1|Denmark|Neovison_vison|2008	HQ435820.1	Denmark	Neovison_vison	2008
HQ435821.1|Denmark|Neovison_vison|2008	HQ435821.1	Denmark	Neovison_vison	2008
HQ435822.1|Denmark|Neovison_vison|2008	HQ435822.1	Denmark	Neovison_vison	2008
HQ435823.1|Denmark|Neovison_vison|2008	HQ435823.1	Denmark	Neovison_vison	2008
HQ435824.1|Denmark|Neovison_vison|2008	HQ435824.1	Denmark	Neovison_vison	2008
HQ435825.1|Denmark|Neovison_vison|2009	HQ435825.1	Denmark	Neovison_vison	2009
HQ435826.1|Denmark|Neovison_vison|2009	HQ435826.1	Denmark	Neovison_vison	2009
HQ435827.1|Denmark|Neovison_vison|2009	HQ435827.1	Denmark	Neovison_vison	2009
HQ435828.1|Denmark|Neovison_vison|2009	HQ435828.1	Denmark	Neovison_vison	2009
HQ435829.1|Denmark|Neovison_vison|2009	HQ435829.1	Denmark	Neovison_vison	2009
HQ435830.1|Denmark|Neovison_vison|2009	HQ435830.1	Denmark	Neovison_vison	2009
HQ435831.1|Denmark|Neovison_vison|2009	HQ435831.1	Denmark	Neovison_vison	2009
HQ435832.1|Denmark|Neovison_vison|2009	HQ435832.1	Denmark	Neovison_vison	2009
HM543266.1|Denmark|Neovison_vison|2008-11-15	HM543266.1	Denmark	Neovison_vison	2008-11-15
HM543267.1|Denmark|Neovison_vison|2009-01-15	HM543267.1	Denmark	Neovison_vison	2009-01-15
GU269892.1|China|Mustela_lutreola|2009-10-16	GU269892.1	China	Mustela_lutreola	2009-10-16
GU183264.1|China|Mustela_lutreola|2009-11-06	GU183264.1	China	Mustela_lutreola	2009-11-06
GU183265.1|China|Mustela_lutreola|2009-11-06	GU183265.1	China	Mustela_lutreola	2009-11-06
GU108231.1|China|Mustela_lutreola|2009-10-16	GU108231.1	China	Mustela_lutreola	2009-10-16
GU108232.1|China|Mustela_lutreola|2009-10-16	GU108232.1	China	Mustela_lutreola	2009-10-16
EU908029.1|Finland|Mustela_lutreola|2005	EU908029.1	Finland	Mustela_lutreola	2005
EU908030.1|Finland|Mustela_lutreola|2005	EU908030.1	Finland	Mustela_lutreola	2005
EU908031.1|Finland|Mustela_lutreola|2005	EU908031.1	Finland	Mustela_lutreola	2005
EU908033.1|Finland|Mustela_lutreola|2005	EU908033.1	Finland	Mustela_lutreola	2005
EU908034.1|Finland|Mustela_lutreola|2005	EU908034.1	Finland	Mustela_lutreola	2005
EU908035.1|Finland|Mustela_lutreola|2005	EU908035.1	Finland	Mustela_lutreola	2005
EU908036.1|Finland|Mustela_lutreola|2005	EU908036.1	Finland	Mustela_lutreola	2005
EU908037.1|Finland|Mustela_lutreola|2005	EU908037.1	Finland	Mustela_lutreola	2005
EU908038.1|Finland|Mustela_lutreola|2005	EU908038.1	Finland	Mustela_lutreola	2005
EU908039.1|Finland|Mustela_lutreola|2005	EU908039.1	Finland	Mustela_lutreola	2005
EU908040.1|Finland|Mustela_lutreola|2005	EU908040.1	Finland	Mustela_lutreola	2005
EU908041.1|Finland|Mustela_lutreola|2005	EU908041.1	Finland	Mustela_lutreola	2005
EU908042.1|Finland|Mustela_lutreola|2005	EU908042.1	Finland	Mustela_lutreola	2005
EU908032.1|Finland|Mustela_lutreola|2005	EU908032.1	Finland	Mustela_lutreola	2005
AF107626.1|Sweden|Mustela_lutreola|1995	AF107626.1	Sweden	Mustela_lutreola	1995
AF107627.1|Sweden|Mustela_lutreola|1995	AF107627.1	Sweden	Mustela_lutreola	1995
AF107628.1|Sweden|Mustela_lutreola|1995	AF107628.1	Sweden	Mustela_lutreola	1995
AF107629.1|Sweden|Mustela_lutreola|1995	AF107629.1	Sweden	Mustela_lutreola	1995
AF107630.1|Sweden|Mustela_lutreola|1995	AF107630.1	Sweden	Mustela_lutreola	1995
AF107631.1|Sweden|Mustela_lutreola|1995	AF107631.1	Sweden	Mustela_lutreola	1995
AF107632.1|Sweden|Mustela_lutreola|1995	AF107632.1	Sweden	Mustela_lutreola	1995
AF107633.1|Sweden|Mustela_lutreola|1995	AF107633.1	Sweden	Mustela_lutreola	1995
AF107634.1|Sweden|Mustela_lutreola|1995	AF107634.1	Sweden	Mustela_lutreola	1995
AF107635.1|Sweden|Mustela_lutreola|1995	AF107635.1	Sweden	Mustela_lutreola	1995
AF107636.1|Sweden|Mustela_lutreola|1995	AF107636.1	Sweden	Mustela_lutreola	1995
AF107637.1|Sweden|Mustela_lutreola|1995	AF107637.1	Sweden	Mustela_lutreola	1995
AF107638.1|Sweden|Mustela_lutreola|1995	AF107638.1	Sweden	Mustela_lutreola	1995
AF107639.1|Sweden|Mustela_lutreola|1995	AF107639.1	Sweden	Mustela_lutreola	1995
AF107640.1|Sweden|Mustela_lutreola|1995	AF107640.1	Sweden	Mustela_lutreola	1995
AF107641.1|Sweden|Mustela_lutreola|1995	AF107641.1	Sweden	Mustela_lutreola	1995
AF107642.1|Sweden|Mustela_lutreola|1995	AF107642.1	Sweden	Mustela_lutreola	1995
AF107643.1|Sweden|Mustela_lutreola|1995	AF107643.1	Sweden	Mustela_lutreola	1995
AF107644.1|Sweden|Mustela_lutreola|1995	AF107644.1	Sweden	Mustela_lutreola	1995
AF107645.1|Sweden|Mustela_lutreola|1996	AF107645.1	Sweden	Mustela_lutreola	1996
AF107646.1|Sweden|Mustela_lutreola|1995	AF107646.1	Sweden	Mustela_lutreola	1995
AF107647.1|Sweden|Mustela_lutreola|1995	AF107647.1	Sweden	Mustela_lutreola	1995
AF107648.1|Sweden|Mustela_lutreola|1995	AF107648.1	Sweden	Mustela_lutreola	1995
AF107649.1|Sweden|Mustela_lutreola|1995	AF107649.1	Sweden	Mustela_lutreola	1995
AF107650.1|Sweden|Mustela_lutreola|1995	AF107650.1	Sweden	Mustela_lutreola	1995
AF107651.1|Sweden|Mustela_lutreola|1995	AF107651.1	Sweden	Mustela_lutreola	1995
AF107652.1|Sweden|Mustela_lutreola|1997	AF107652.1	Sweden	Mustela_lutreola	1997
AF107653.1|Sweden|Mustela_lutreola|1997	AF107653.1	Sweden	Mustela_lutreola	1997
AF107654.1|Sweden|Mustela_lutreola|1997	AF107654.1	Sweden	Mustela_lutreola	1997
AF107655.1|Sweden|Mustela_lutreola|1997	AF107655.1	Sweden	Mustela_lutreola	1997
AF107656.1|Sweden|Mustela_lutreola|1997	AF107656.1	Sweden	Mustela_lutreola	1997
AF107657.1|Finland|Mustela_lutreola|1997	AF107657.1	Finland	Mustela_lutreola	1997
AF107658.1|Finland|Mustela_lutreola|1996	AF107658.1	Finland	Mustela_lutreola	1996
AF107659.1|Finland|Mustela_lutreola|1997	AF107659.1	Finland	Mustela_lutreola	1997
AF107660.1|Finland|Mustela_lutreola|1997	AF107660.1	Finland	Mustela_lutreola	1997
X77083.1|USA|Neovison_vison|1963	X77083.1	USA	Neovison_vison	1963
X77084.1|Denmark|Mustela_lutreola|1982	X77084.1	Denmark	Mustela_lutreola	1982
X97629.1|Germany|Mustela_lutreola|1982	X97629.1	Germany	Mustela_lutreola	1982

## Sheet: Host
Name	AccessionNumber	Country	Host	Collection_Date
MT770839.1|Canada|Neovison_vison|2018	MT770839.1	Canada	Neovison_vison	2018
MT770840.1|Canada|Neovison_vison|2016	MT770840.1	Canada	Neovison_vison	2016
MT770841.1|Canada|Neovison_vison|2016	MT770841.1	Canada	Neovison_vison	2016
MT770842.1|Canada|Neovison_vison|2016	MT770842.1	Canada	Neovison_vison	2016
MT770843.1|Canada|Neovison_vison|2016	MT770843.1	Canada	Neovison_vison	2016
MT770844.1|Canada|Neovison_vison|2016	MT770844.1	Canada	Neovison_vison	2016
MT770845.1|Canada|Neovison_vison|2016	MT770845.1	Canada	Neovison_vison	2016
MT770846.1|Canada|Vulpes_vulpes|2017	MT770846.1	Canada	Vulpes_vulpes	2017
MT770851.1|Canada|Neovison_vison|2015	MT770851.1	Canada	Neovison_vison	2015
MT770852.1|Canada|Neovison_vison|2015	MT770852.1	Canada	Neovison_vison	2015
MT770853.1|Canada|Neovison_vison|2015	MT770853.1	Canada	Neovison_vison	2015
MT770854.1|Canada|Neovison_vison|2015	MT770854.1	Canada	Neovison_vison	2015
MN590274.1|Finland|Neovison_vison|2019	MN590274.1	Finland	Neovison_vison	2019
MN590277.1|Finland|Neovison_vison|2014	MN590277.1	Finland	Neovison_vison	2014
MN590279.1|Finland|Neovison_vison|2014	MN590279.1	Finland	Neovison_vison	2014
MN590280.1|Finland|Neovison_vison|2014	MN590280.1	Finland	Neovison_vison	2014
MN590281.1|Finland|Neovison_vison|2014	MN590281.1	Finland	Neovison_vison	2014
MN862728.1|Canada|Neovison_vison|2018	MN862728.1	Canada	Neovison_vison	2018
MN862729.1|Canada|Martes_americana|2016	MN862729.1	Canada	Martes_americana	2016
MN862730.1|Canada|Neovison_vison|2017	MN862730.1	Canada	Neovison_vison	2017
MN862731.1|Canada|Neovison_vison|2018	MN862731.1	Canada	Neovison_vison	2018
MN862732.1|Canada|Neovison_vison|2017	MN862732.1	Canada	Neovison_vison	2017
MN862733.1|Canada|Neovison_vison|2018	MN862733.1	Canada	Neovison_vison	2018
MN862734.1|Canada|Martes_americana|2016	MN862734.1	Canada	Martes_americana	2016
MN862735.1|Canada|Neovison_vison|2017	MN862735.1	Canada	Neovison_vison	2017
MN862736.1|Canada|Neovison_vison|2017	MN862736.1	Canada	Neovison_vison	2017
MN862737.1|Canada|Neovison_vison|2018	MN862737.1	Canada	Neovison_vison	2018
MN862738.1|Canada|Martes_americana|2016	MN862738.1	Canada	Martes_americana	2016
MN862739.1|Canada|Neovison_vison|2018	MN862739.1	Canada	Neovison_vison	2018
MN862740.1|Canada|Neovison_vison|2019	MN862740.1	Canada	Neovison_vison	2019
KY421403.1|China|Mustela_lutreola|2013-08-12	KY421403.1	China	Mustela_lutreola	2013-08-12
KY421404.1|China|Mustela_lutreola|2013-08-12	KY421404.1	China	Mustela_lutreola	2013-08-12
KY421405.1|China|Mustela_lutreola|2013-08-12	KY421405.1	China	Mustela_lutreola	2013-08-12
KY421406.1|China|Mustela_lutreola|2013-08-12	KY421406.1	China	Mustela_lutreola	2013-08-12
KY421407.1|China|Mustela_lutreola|2013-09-15	KY421407.1	China	Mustela_lutreola	2013-09-15
KY421408.1|China|Mustela_lutreola|2013-09-15	KY421408.1	China	Mustela_lutreola	2013-09-15
KY421409.1|China|Mustela_lutreola|2013-09-15	KY421409.1	China	Mustela_lutreola	2013-09-15
KY421410.1|China|Mustela_lutreola|2013-09-20	KY421410.1	China	Mustela_lutreola	2013-09-20
KY421411.1|China|Mustela_lutreola|2013-10-10	KY421411.1	China	Mustela_lutreola	2013-10-10
KY421412.1|China|Mustela_lutreola|2013-10-10	KY421412.1	China	Mustela_lutreola	2013-10-10
KY421413.1|China|Mustela_lutreola|2014-08-20	KY421413.1	China	Mustela_lutreola	2014-08-20
KY421414.1|China|Mustela_lutreola|2014-08-20	KY421414.1	China	Mustela_lutreola	2014-08-20
KY421415.1|China|Mustela_lutreola|2014-08-20	KY421415.1	China	Mustela_lutreola	2014-08-20
KY421416.1|China|Mustela_lutreola|2014-10-20	KY421416.1	China	Mustela_lutreola	2014-10-20
KY421417.1|China|Mustela_lutreola|2014-10-20	KY421417.1	China	Mustela_lutreola	2014-10-20
KY421418.1|China|Mustela_lutreola|2014-10-28	KY421418.1	China	Mustela_lutreola	2014-10-28
KY421419.1|China|Mustela_lutreola|2014-10-28	KY421419.1	China	Mustela_lutreola	2014-10-28
KY421420.1|China|Mustela_lutreola|2014-10-28	KY421420.1	China	Mustela_lutreola	2014-10-28
KY421421.1|China|Mustela_lutreola|2014-11-05	KY421421.1	China	Mustela_lutreola	2014-11-05
KY421422.1|China|Mustela_lutreola|2014-11-05	KY421422.1	China	Mustela_lutreola	2014-11-05
KY421423.1|China|Mustela_lutreola|2014-11-07	KY421423.1	China	Mustela_lutreola	2014-11-07
KY421424.1|China|Mustela_lutreola|2014-11-07	KY421424.1	China	Mustela_lutreola	2014-11-07
MN175699.1|Poland|Neovison_vison|2019	MN175699.1	Poland	Neovison_vison	2019
MN175700.1|Poland|Neovison_vison|2019	MN175700.1	Poland	Neovison_vison	2019
MN175701.1|Poland|Neovison_vison|2019	MN175701.1	Poland	Neovison_vison	2019
MN175702.1|Poland|Neovison_vison|2019	MN175702.1	Poland	Neovison_vison	2019
MN175703.1|Poland|Neovison_vison|2019	MN175703.1	Poland	Neovison_vison	2019
MN175704.1|Poland|Neovison_vison|2019	MN175704.1	Poland	Neovison_vison	2019
MN175705.1|Poland|Neovison_vison|2019	MN175705.1	Poland	Neovison_vison	2019
MN175706.1|Poland|Neovison_vison|2019	MN175706.1	Poland	Neovison_vison	2019
MN175707.1|Poland|Neovison_vison|2019	MN175707.1	Poland	Neovison_vison	2019
MN175708.1|Poland|Neovison_vison|2019	MN175708.1	Poland	Neovison_vison	2019
MN175709.1|Poland|Neovison_vison|2019	MN175709.1	Poland	Neovison_vison	2019
MN175710.1|Poland|Neovison_vison|2019	MN175710.1	Poland	Neovison_vison	2019
MN175711.1|Poland|Neovison_vison|2019	MN175711.1	Poland	Neovison_vison	2019
MN175712.1|Poland|Neovison_vison|2019	MN175712.1	Poland	Neovison_vison	2019
MN175713.1|Poland|Neovison_vison|2019	MN175713.1	Poland	Neovison_vison	2019
MN175714.1|Poland|Neovison_vison|2019	MN175714.1	Poland	Neovison_vison	2019
MN175715.1|Poland|Neovison_vison|2019	MN175715.1	Poland	Neovison_vison	2019
MN175716.1|Poland|Neovison_vison|2019	MN175716.1	Poland	Neovison_vison	2019
MN175717.1|Poland|Neovison_vison|2019	MN175717.1	Poland	Neovison_vison	2019
MN175718.1|Poland|Neovison_vison|2019	MN175718.1	Poland	Neovison_vison	2019
MN175719.1|Poland|Neovison_vison|2019	MN175719.1	Poland	Neovison_vison	2019
MN175720.1|Poland|Neovison_vison|2019	MN175720.1	Poland	Neovison_vison	2019
MN175721.1|Poland|Neovison_vison|2019	MN175721.1	Poland	Neovison_vison	2019
MN175722.1|Poland|Neovison_vison|2019	MN175722.1	Poland	Neovison_vison	2019
MN175723.1|Poland|Neovison_vison|2019	MN175723.1	Poland	Neovison_vison	2019
MN175724.1|Poland|Neovison_vison|2019	MN175724.1	Poland	Neovison_vison	2019
MN175725.1|Poland|Neovison_vison|2019	MN175725.1	Poland	Neovison_vison	2019
MN175726.1|Poland|Neovison_vison|2019	MN175726.1	Poland	Neovison_vison	2019
MN175727.1|Poland|Neovison_vison|2019	MN175727.1	Poland	Neovison_vison	2019
MN175728.1|Poland|Neovison_vison|2019	MN175728.1	Poland	Neovison_vison	2019
MN175729.1|Poland|Neovison_vison|2019	MN175729.1	Poland	Neovison_vison	2019
MN175730.1|Poland|Neovison_vison|2019	MN175730.1	Poland	Neovison_vison	2019
MN175731.1|Poland|Neovison_vison|2019	MN175731.1	Poland	Neovison_vison	2019
MN175732.1|Poland|Neovison_vison|2019	MN175732.1	Poland	Neovison_vison	2019
MN175733.1|Poland|Neovison_vison|2019	MN175733.1	Poland	Neovison_vison	2019
MN175734.1|Poland|Neovison_vison|2019	MN175734.1	Poland	Neovison_vison	2019
MN175735.1|Poland|Neovison_vison|2019	MN175735.1	Poland	Neovison_vison	2019
MN175736.1|Poland|Neovison_vison|2019	MN175736.1	Poland	Neovison_vison	2019
MN175737.1|Poland|Neovison_vison|2019	MN175737.1	Poland	Neovison_vison	2019
MN175738.1|Poland|Neovison_vison|2019	MN175738.1	Poland	Neovison_vison	2019
MN175739.1|Poland|Neovison_vison|2019	MN175739.1	Poland	Neovison_vison	2019
MH015353.1|Spain|Neovison_vison|2017-12-23	MH015353.1	Spain	Neovison_vison	2017-12-23
MH015354.1|Spain|Neovison_vison|2017-12-23	MH015354.1	Spain	Neovison_vison	2017-12-23
MG821234.1|Finland|Neovison_vison|2015	MG821234.1	Finland	Neovison_vison	2015
MG821235.1|Finland|Neovison_vison|2015	MG821235.1	Finland	Neovison_vison	2015
MG821236.1|Finland|Neovison_vison|2015	MG821236.1	Finland	Neovison_vison	2015
MG821237.1|Finland|Neovison_vison|2015	MG821237.1	Finland	Neovison_vison	2015
MG821238.1|Finland|Neovison_vison|2015	MG821238.1	Finland	Neovison_vison	2015
MG821239.1|Finland|Neovison_vison|2015	MG821239.1	Finland	Neovison_vison	2015
MG821240.1|Finland|Neovison_vison|2015	MG821240.1	Finland	Neovison_vison	2015
MG821241.1|Finland|Neovison_vison|2016	MG821241.1	Finland	Neovison_vison	2016
MG821242.1|Finland|Neovison_vison|2016	MG821242.1	Finland	Neovison_vison	2016
MG821243.1|Finland|Neovison_vison|2016	MG821243.1	Finland	Neovison_vison	2016
MG821244.1|Finland|Neovison_vison|2016	MG821244.1	Finland	Neovison_vison	2016
MG821245.1|Finland|Neovison_vison|2016	MG821245.1	Finland	Neovison_vison	2016
MG821246.1|Finland|Neovison_vison|2017	MG821246.1	Finland	Neovison_vison	2017
MG821247.1|Finland|Neovison_vison|2017	MG821247.1	Finland	Neovison_vison	2017
MG821248.1|Finland|Neovison_vison|2017	MG821248.1	Finland	Neovison_vison	2017
MG821249.1|Finland|Neovison_vison|2017	MG821249.1	Finland	Neovison_vison	2017
MG821250.1|Finland|Neovison_vison|2017	MG821250.1	Finland	Neovison_vison	2017
MG821251.1|Finland|Neovison_vison|2017	MG821251.1	Finland	Neovison_vison	2017
MG821252.1|Finland|Neovison_vison|2017	MG821252.1	Finland	Neovison_vison	2017
MG821253.1|Finland|Neovison_vison|2017	MG821253.1	Finland	Neovison_vison	2017
MG821254.1|Finland|Neovison_vison|2017	MG821254.1	Finland	Neovison_vison	2017
MG821255.1|Finland|Neovison_vison|2017	MG821255.1	Finland	Neovison_vison	2017
MG821256.1|Finland|Neovison_vison|2008	MG821256.1	Finland	Neovison_vison	2008
MG821257.1|Finland|Neovison_vison|2008	MG821257.1	Finland	Neovison_vison	2008
MG821258.1|Finland|Neovison_vison|2008	MG821258.1	Finland	Neovison_vison	2008
MG821259.1|Finland|Neovison_vison|2009	MG821259.1	Finland	Neovison_vison	2009
MG821261.1|Finland|Neovison_vison|2010	MG821261.1	Finland	Neovison_vison	2010
MG821262.1|Finland|Neovison_vison|2013	MG821262.1	Finland	Neovison_vison	2013
MG821263.1|Finland|Neovison_vison|2013	MG821263.1	Finland	Neovison_vison	2013
MG821264.1|Finland|Neovison_vison|2013	MG821264.1	Finland	Neovison_vison	2013
MG821268.1|Finland|Neovison_vison|2017	MG821268.1	Finland	Neovison_vison	2017
MG821270.1|Finland|Neovison_vison|2015	MG821270.1	Finland	Neovison_vison	2015
MG821271.1|Finland|Neovison_vison|2015	MG821271.1	Finland	Neovison_vison	2015
MG821272.1|Finland|Neovison_vison|2016	MG821272.1	Finland	Neovison_vison	2016
MG821273.1|Finland|Neovison_vison|2016	MG821273.1	Finland	Neovison_vison	2016
MG821274.1|Finland|Neovison_vison|2016	MG821274.1	Finland	Neovison_vison	2016
MG821275.1|Finland|Neovison_vison|2016	MG821275.1	Finland	Neovison_vison	2016
MG821276.1|Finland|Neovison_vison|2015	MG821276.1	Finland	Neovison_vison	2015
MG821278.1|Finland|Neovison_vison|2016	MG821278.1	Finland	Neovison_vison	2016
MG821279.1|Finland|Neovison_vison|2016	MG821279.1	Finland	Neovison_vison	2016
MG821280.1|Finland|Neovison_vison|2017	MG821280.1	Finland	Neovison_vison	2017
MG821281.1|Finland|Neovison_vison|2017	MG821281.1	Finland	Neovison_vison	2017
MG821282.1|Finland|Neovison_vison|2017	MG821282.1	Finland	Neovison_vison	2017
MG821283.1|Finland|Neovison_vison|2017	MG821283.1	Finland	Neovison_vison	2017
MG821284.1|Finland|Neovison_vison|2017	MG821284.1	Finland	Neovison_vison	2017
MG821285.1|Finland|Neovison_vison|2017	MG821285.1	Finland	Neovison_vison	2017
MG821286.1|Finland|Neovison_vison|2017	MG821286.1	Finland	Neovison_vison	2017
MG821287.1|Finland|Neovison_vison|2017	MG821287.1	Finland	Neovison_vison	2017
MG821288.1|Finland|Neovison_vison|2017	MG821288.1	Finland	Neovison_vison	2017
MG821289.1|Finland|Neovison_vison|2017	MG821289.1	Finland	Neovison_vison	2017
MG821290.1|Finland|Neovison_vison|2017	MG821290.1	Finland	Neovison_vison	2017
MG366604.1|Canada|Neovison_vison|2016-01-01	MG366604.1	Canada	Neovison_vison	2016-01-01
MG366605.1|Canada|Neovison_vison|2016-01-01	MG366605.1	Canada	Neovison_vison	2016-01-01
MG366606.1|Italy|Neovison_vison|2016-01-01	MG366606.1	Italy	Neovison_vison	2016-01-01
MG366607.1|Greece|Neovison_vison|2016-01-01	MG366607.1	Greece	Neovison_vison	2016-01-01
MG366608.1|Netherlands|Neovison_vison|2016-01-01	MG366608.1	Netherlands	Neovison_vison	2016-01-01
MG366609.1|Netherlands|Neovison_vison|2016-01-01	MG366609.1	Netherlands	Neovison_vison	2016-01-01
MG366610.1|Canada|Neovison_vison|2016-01-01	MG366610.1	Canada	Neovison_vison	2016-01-01
MG366611.1|Canada|Neovison_vison|2016-01-01	MG366611.1	Canada	Neovison_vison	2016-01-01
MG366612.1|Canada|Neovison_vison|2016-01-01	MG366612.1	Canada	Neovison_vison	2016-01-01
MG366613.1|Greece|Neovison_vison|2016-01-01	MG366613.1	Greece	Neovison_vison	2016-01-01
MG366614.1|Greece|Neovison_vison|2016-01-01	MG366614.1	Greece	Neovison_vison	2016-01-01
MG366615.1|Latvia|Neovison_vison|2016-01-01	MG366615.1	Latvia	Neovison_vison	2016-01-01
MG366616.1|Latvia|Neovison_vison|2016-01-01	MG366616.1	Latvia	Neovison_vison	2016-01-01
MG366617.1|Latvia|Neovison_vison|2016-01-01	MG366617.1	Latvia	Neovison_vison	2016-01-01
MG366618.1|USA|Neovison_vison|2016-01-01	MG366618.1	USA	Neovison_vison	2016-01-01
MG366619.1|USA|Neovison_vison|2016-01-01	MG366619.1	USA	Neovison_vison	2016-01-01
MG366620.1|USA|Neovison_vison|2016-01-01	MG366620.1	USA	Neovison_vison	2016-01-01
MG366621.1|Canada|Neovison_vison|2016-01-01	MG366621.1	Canada	Neovison_vison	2016-01-01
MG366622.1|Canada|Neovison_vison|2016-01-01	MG366622.1	Canada	Neovison_vison	2016-01-01
MG366623.1|Canada|Neovison_vison|2016-01-01	MG366623.1	Canada	Neovison_vison	2016-01-01
MG366624.1|Finland|Neovison_vison|2016-01-01	MG366624.1	Finland	Neovison_vison	2016-01-01
MG366625.1|Finland|Neovison_vison|2016-01-01	MG366625.1	Finland	Neovison_vison	2016-01-01
MG366626.1|Finland|Neovison_vison|2016-01-01	MG366626.1	Finland	Neovison_vison	2016-01-01
MG366627.1|Finland|Neovison_vison|2016-01-01	MG366627.1	Finland	Neovison_vison	2016-01-01
MG366628.1|Finland|Neovison_vison|2016-01-01	MG366628.1	Finland	Neovison_vison	2016-01-01
MG366629.1|USA|Neovison_vison|2016-01-01	MG366629.1	USA	Neovison_vison	2016-01-01
MG366630.1|USA|Neovison_vison|2016-01-01	MG366630.1	USA	Neovison_vison	2016-01-01
MG366631.1|USA|Neovison_vison|2016-01-01	MG366631.1	USA	Neovison_vison	2016-01-01
MG366632.1|USA|Neovison_vison|2016-01-01	MG366632.1	USA	Neovison_vison	2016-01-01
MG366633.1|USA|Neovison_vison|2016-01-01	MG366633.1	USA	Neovison_vison	2016-01-01
MG366634.1|USA|Neovison_vison|2016-01-01	MG366634.1	USA	Neovison_vison	2016-01-01
MG366635.1|USA|Neovison_vison|2016-01-01	MG366635.1	USA	Neovison_vison	2016-01-01
MG366636.1|USA|Neovison_vison|2016-01-01	MG366636.1	USA	Neovison_vison	2016-01-01
MG366637.1|USA|Neovison_vison|2016-01-01	MG366637.1	USA	Neovison_vison	2016-01-01
MG366638.1|USA|Neovison_vison|2016-01-01	MG366638.1	USA	Neovison_vison	2016-01-01
MG366639.1|Netherlands|Neovison_vison|2016-01-01	MG366639.1	Netherlands	Neovison_vison	2016-01-01
MG366640.1|Netherlands|Neovison_vison|2016-01-01	MG366640.1	Netherlands	Neovison_vison	2016-01-01
MG366641.1|Netherlands|Neovison_vison|2016-01-01	MG366641.1	Netherlands	Neovison_vison	2016-01-01
MG366642.1|Netherlands|Neovison_vison|2016-01-01	MG366642.1	Netherlands	Neovison_vison	2016-01-01
MG366643.1|Netherlands|Neovison_vison|2016-01-01	MG366643.1	Netherlands	Neovison_vison	2016-01-01
MG366644.1|Netherlands|Neovison_vison|2016-01-01	MG366644.1	Netherlands	Neovison_vison	2016-01-01
MG366645.1|Greece|Neovison_vison|2016-01-01	MG366645.1	Greece	Neovison_vison	2016-01-01
MG366646.1|Greece|Neovison_vison|2016-01-01	MG366646.1	Greece	Neovison_vison	2016-01-01
MG366647.1|Finland|Neovison_vison|2016-01-01	MG366647.1	Finland	Neovison_vison	2016-01-01
MG366648.1|Canada|Neovison_vison|2016-01-01	MG366648.1	Canada	Neovison_vison	2016-01-01
MG366649.1|Canada|Neovison_vison|2016-01-01	MG366649.1	Canada	Neovison_vison	2016-01-01
MG366650.1|Canada|Neovison_vison|2016-01-01	MG366650.1	Canada	Neovison_vison	2016-01-01
MG366651.1|Canada|Neovison_vison|2016-01-01	MG366651.1	Canada	Neovison_vison	2016-01-01
MG366652.1|Canada|Neovison_vison|2016-01-01	MG366652.1	Canada	Neovison_vison	2016-01-01
MG366653.1|Canada|Neovison_vison|2016-01-01	MG366653.1	Canada	Neovison_vison	2016-01-01
MG366654.1|Canada|Neovison_vison|2016-01-01	MG366654.1	Canada	Neovison_vison	2016-01-01
MG366655.1|Canada|Neovison_vison|2016-01-01	MG366655.1	Canada	Neovison_vison	2016-01-01
MG366656.1|Canada|Neovison_vison|2016-01-01	MG366656.1	Canada	Neovison_vison	2016-01-01
MG366657.1|Canada|Neovison_vison|2016-01-01	MG366657.1	Canada	Neovison_vison	2016-01-01
MG366658.1|Canada|Neovison_vison|2016-01-01	MG366658.1	Canada	Neovison_vison	2016-01-01
MG366659.1|Canada|Neovison_vison|2016-01-01	MG366659.1	Canada	Neovison_vison	2016-01-01
MG366660.1|Canada|Neovison_vison|2016-01-01	MG366660.1	Canada	Neovison_vison	2016-01-01
MG366661.1|Canada|Neovison_vison|2016-01-01	MG366661.1	Canada	Neovison_vison	2016-01-01
MG366662.1|Canada|Neovison_vison|2016-01-01	MG366662.1	Canada	Neovison_vison	2016-01-01
MG366663.1|Canada|Neovison_vison|2016-01-01	MG366663.1	Canada	Neovison_vison	2016-01-01
MG366664.1|Canada|Neovison_vison|2016-01-01	MG366664.1	Canada	Neovison_vison	2016-01-01
MG366665.1|Italy|Neovison_vison|2016-01-01	MG366665.1	Italy	Neovison_vison	2016-01-01
MG366666.1|Italy|Neovison_vison|2016-01-01	MG366666.1	Italy	Neovison_vison	2016-01-01
MG366667.1|Italy|Neovison_vison|2016-01-01	MG366667.1	Italy	Neovison_vison	2016-01-01
MG366668.1|Italy|Neovison_vison|2016-01-01	MG366668.1	Italy	Neovison_vison	2016-01-01
MG366669.1|Finland|Neovison_vison|2016-01-01	MG366669.1	Finland	Neovison_vison	2016-01-01
MG366670.1|Finland|Neovison_vison|2016-01-01	MG366670.1	Finland	Neovison_vison	2016-01-01
MG366671.1|Finland|Neovison_vison|2016-01-01	MG366671.1	Finland	Neovison_vison	2016-01-01
MG366672.1|Finland|Neovison_vison|2016-01-01	MG366672.1	Finland	Neovison_vison	2016-01-01
MG366673.1|Finland|Neovison_vison|2016-01-01	MG366673.1	Finland	Neovison_vison	2016-01-01
MG366674.1|Finland|Neovison_vison|2016-01-01	MG366674.1	Finland	Neovison_vison	2016-01-01
MG366675.1|Sweden|Neovison_vison|2016-01-01	MG366675.1	Sweden	Neovison_vison	2016-01-01
MG366676.1|Canada|Neovison_vison|2016-01-01	MG366676.1	Canada	Neovison_vison	2016-01-01
MG366677.1|Canada|Neovison_vison|2016-01-01	MG366677.1	Canada	Neovison_vison	2016-01-01
MG366678.1|Norway|Neovison_vison|2016-01-01	MG366678.1	Norway	Neovison_vison	2016-01-01
MG366679.1|Greece|Neovison_vison|2016-01-01	MG366679.1	Greece	Neovison_vison	2016-01-01
MG366680.1|Greece|Neovison_vison|2016-01-01	MG366680.1	Greece	Neovison_vison	2016-01-01
MG366681.1|Canada|Neovison_vison|2016-01-01	MG366681.1	Canada	Neovison_vison	2016-01-01
MG366682.1|Greece|Neovison_vison|2016-01-01	MG366682.1	Greece	Neovison_vison	2016-01-01
MG366683.1|Finland|Neovison_vison|2016-01-01	MG366683.1	Finland	Neovison_vison	2016-01-01
MG366684.1|Finland|Neovison_vison|2016-01-01	MG366684.1	Finland	Neovison_vison	2016-01-01
MG366685.1|Finland|Neovison_vison|2016-01-01	MG366685.1	Finland	Neovison_vison	2016-01-01
MG366686.1|Finland|Neovison_vison|2016-01-01	MG366686.1	Finland	Neovison_vison	2016-01-01
MG366687.1|Finland|Neovison_vison|2016-01-01	MG366687.1	Finland	Neovison_vison	2016-01-01
MG366688.1|Finland|Neovison_vison|2016-01-01	MG366688.1	Finland	Neovison_vison	2016-01-01
MG366689.1|Finland|Neovison_vison|2016-01-01	MG366689.1	Finland	Neovison_vison	2016-01-01
MG366690.1|Greece|Neovison_vison|2016-01-01	MG366690.1	Greece	Neovison_vison	2016-01-01
MG366691.1|USA|Neovison_vison|2016-01-01	MG366691.1	USA	Neovison_vison	2016-01-01
MG366692.1|USA|Neovison_vison|2016-01-01	MG366692.1	USA	Neovison_vison	2016-01-01
MG366693.1|USA|Neovison_vison|2016-01-01	MG366693.1	USA	Neovison_vison	2016-01-01
MG366694.1|Finland|Neovison_vison|2016-01-01	MG366694.1	Finland	Neovison_vison	2016-01-01
MG366695.1|Finland|Neovison_vison|2016-01-01	MG366695.1	Finland	Neovison_vison	2016-01-01
MG366696.1|Finland|Neovison_vison|2016-01-01	MG366696.1	Finland	Neovison_vison	2016-01-01
MG366697.1|Finland|Neovison_vison|2016-01-01	MG366697.1	Finland	Neovison_vison	2016-01-01
MG366698.1|Finland|Neovison_vison|2016-01-01	MG366698.1	Finland	Neovison_vison	2016-01-01
MG366699.1|Finland|Neovison_vison|2016-01-01	MG366699.1	Finland	Neovison_vison	2016-01-01
MG366700.1|Finland|Neovison_vison|2016-01-01	MG366700.1	Finland	Neovison_vison	2016-01-01
MG366701.1|Finland|Neovison_vison|2016-01-01	MG366701.1	Finland	Neovison_vison	2016-01-01
MG366702.1|Finland|Neovison_vison|2016-01-01	MG366702.1	Finland	Neovison_vison	2016-01-01
MG366703.1|Finland|Neovison_vison|2016-01-01	MG366703.1	Finland	Neovison_vison	2016-01-01
MG366704.1|Finland|Neovison_vison|2016-01-01	MG366704.1	Finland	Neovison_vison	2016-01-01
MG366705.1|Finland|Neovison_vison|2016-01-01	MG366705.1	Finland	Neovison_vison	2016-01-01
MG366706.1|Finland|Neovison_vison|2016-01-01	MG366706.1	Finland	Neovison_vison	2016-01-01
MG366707.1|Finland|Neovison_vison|2016-01-01	MG366707.1	Finland	Neovison_vison	2016-01-01
MG366708.1|Finland|Neovison_vison|2016-01-01	MG366708.1	Finland	Neovison_vison	2016-01-01
MG366709.1|Finland|Neovison_vison|2016-01-01	MG366709.1	Finland	Neovison_vison	2016-01-01
MG366710.1|Italy|Neovison_vison|2016-01-01	MG366710.1	Italy	Neovison_vison	2016-01-01
MG366711.1|Italy|Neovison_vison|2016-01-01	MG366711.1	Italy	Neovison_vison	2016-01-01
MG366712.1|Italy|Neovison_vison|2016-01-01	MG366712.1	Italy	Neovison_vison	2016-01-01
MG366713.1|Canada|Neovison_vison|2016-01-01	MG366713.1	Canada	Neovison_vison	2016-01-01
MG366714.1|Netherlands|Neovison_vison|2016-01-01	MG366714.1	Netherlands	Neovison_vison	2016-01-01
MG366715.1|Netherlands|Neovison_vison|2016-01-01	MG366715.1	Netherlands	Neovison_vison	2016-01-01
MG366716.1|Netherlands|Neovison_vison|2016-01-01	MG366716.1	Netherlands	Neovison_vison	2016-01-01
MG366717.1|Netherlands|Neovison_vison|2016-01-01	MG366717.1	Netherlands	Neovison_vison	2016-01-01
MG366718.1|Netherlands|Neovison_vison|2016-01-01	MG366718.1	Netherlands	Neovison_vison	2016-01-01
MG366719.1|Poland|Neovison_vison|2016-01-01	MG366719.1	Poland	Neovison_vison	2016-01-01
MG366720.1|Sweden|Neovison_vison|2016-01-01	MG366720.1	Sweden	Neovison_vison	2016-01-01
MG366721.1|Poland|Neovison_vison|2016-01-01	MG366721.1	Poland	Neovison_vison	2016-01-01
MG366722.1|Netherlands|Neovison_vison|2016-01-01	MG366722.1	Netherlands	Neovison_vison	2016-01-01
MG366723.1|Netherlands|Neovison_vison|2016-01-01	MG366723.1	Netherlands	Neovison_vison	2016-01-01
MG366724.1|Denmark|Neovison_vison|2016-01-01	MG366724.1	Denmark	Neovison_vison	2016-01-01
MG366725.1|Netherlands|Neovison_vison|2016-01-01	MG366725.1	Netherlands	Neovison_vison	2016-01-01
MG366726.1|Poland|Neovison_vison|2016-01-01	MG366726.1	Poland	Neovison_vison	2016-01-01
MG366727.1|Greece|Neovison_vison|2016-01-01	MG366727.1	Greece	Neovison_vison	2016-01-01
MG366728.1|Greece|Neovison_vison|2016-01-01	MG366728.1	Greece	Neovison_vison	2016-01-01
MG366729.1|Greece|Neovison_vison|2016-01-01	MG366729.1	Greece	Neovison_vison	2016-01-01
MG366730.1|Greece|Neovison_vison|2016-01-01	MG366730.1	Greece	Neovison_vison	2016-01-01
MG366731.1|Netherlands|Neovison_vison|2016-01-01	MG366731.1	Netherlands	Neovison_vison	2016-01-01
MG366732.1|Netherlands|Neovison_vison|2016-01-01	MG366732.1	Netherlands	Neovison_vison	2016-01-01
MG366733.1|Greece|Neovison_vison|2016-01-01	MG366733.1	Greece	Neovison_vison	2016-01-01
MG366734.1|Netherlands|Neovison_vison|2016-01-01	MG366734.1	Netherlands	Neovison_vison	2016-01-01
MG366735.1|Greece|Neovison_vison|2016-01-01	MG366735.1	Greece	Neovison_vison	2016-01-01
MG366736.1|Poland|Neovison_vison|2016-01-01	MG366736.1	Poland	Neovison_vison	2016-01-01
MG366737.1|Netherlands|Neovison_vison|2016-01-01	MG366737.1	Netherlands	Neovison_vison	2016-01-01
MG366738.1|Netherlands|Neovison_vison|2016-01-01	MG366738.1	Netherlands	Neovison_vison	2016-01-01
MG366739.1|Poland|Neovison_vison|2016-01-01	MG366739.1	Poland	Neovison_vison	2016-01-01
MG366740.1|Poland|Neovison_vison|2016-01-01	MG366740.1	Poland	Neovison_vison	2016-01-01
MG366741.1|Poland|Neovison_vison|2016-01-01	MG366741.1	Poland	Neovison_vison	2016-01-01
MG366742.1|Poland|Neovison_vison|2016-01-01	MG366742.1	Poland	Neovison_vison	2016-01-01
MG366743.1|Poland|Neovison_vison|2016-01-01	MG366743.1	Poland	Neovison_vison	2016-01-01
MG366744.1|Poland|Neovison_vison|2016-01-01	MG366744.1	Poland	Neovison_vison	2016-01-01
MG366745.1|Poland|Neovison_vison|2016-01-01	MG366745.1	Poland	Neovison_vison	2016-01-01
MG366746.1|Poland|Neovison_vison|2016-01-01	MG366746.1	Poland	Neovison_vison	2016-01-01
MG366747.1|Poland|Neovison_vison|2016-01-01	MG366747.1	Poland	Neovison_vison	2016-01-01
MG366748.1|Poland|Neovison_vison|2016-01-01	MG366748.1	Poland	Neovison_vison	2016-01-01
MG366749.1|Poland|Neovison_vison|2016-01-01	MG366749.1	Poland	Neovison_vison	2016-01-01
MG366750.1|Netherlands|Neovison_vison|2016-01-01	MG366750.1	Netherlands	Neovison_vison	2016-01-01
MG366751.1|Lithuania|Neovison_vison|2016-01-01	MG366751.1	Lithuania	Neovison_vison	2016-01-01
MG366752.1|Lithuania|Neovison_vison|2016-01-01	MG366752.1	Lithuania	Neovison_vison	2016-01-01
MG366753.1|Lithuania|Neovison_vison|2016-01-01	MG366753.1	Lithuania	Neovison_vison	2016-01-01
MG366754.1|Lithuania|Neovison_vison|2016-01-01	MG366754.1	Lithuania	Neovison_vison	2016-01-01
MG366755.1|Sweden|Neovison_vison|2016-01-01	MG366755.1	Sweden	Neovison_vison	2016-01-01
MG366756.1|Sweden|Neovison_vison|2016-01-01	MG366756.1	Sweden	Neovison_vison	2016-01-01
MG366757.1|Sweden|Neovison_vison|2016-01-01	MG366757.1	Sweden	Neovison_vison	2016-01-01
MG366758.1|Netherlands|Neovison_vison|2016-01-01	MG366758.1	Netherlands	Neovison_vison	2016-01-01
MG366759.1|Netherlands|Neovison_vison|2016-01-01	MG366759.1	Netherlands	Neovison_vison	2016-01-01
MG366760.1|Netherlands|Neovison_vison|2016-01-01	MG366760.1	Netherlands	Neovison_vison	2016-01-01
MG366761.1|Netherlands|Neovison_vison|2016-01-01	MG366761.1	Netherlands	Neovison_vison	2016-01-01
MG366762.1|Netherlands|Neovison_vison|2016-01-01	MG366762.1	Netherlands	Neovison_vison	2016-01-01
MG366763.1|Netherlands|Neovison_vison|2016-01-01	MG366763.1	Netherlands	Neovison_vison	2016-01-01
MG366764.1|Netherlands|Neovison_vison|2016-01-01	MG366764.1	Netherlands	Neovison_vison	2016-01-01
MG366765.1|Netherlands|Neovison_vison|2016-01-01	MG366765.1	Netherlands	Neovison_vison	2016-01-01
MG366766.1|Sweden|Neovison_vison|2016-01-01	MG366766.1	Sweden	Neovison_vison	2016-01-01
MG366767.1|Sweden|Neovison_vison|2016-01-01	MG366767.1	Sweden	Neovison_vison	2016-01-01
MG366768.1|Lithuania|Neovison_vison|2016-01-01	MG366768.1	Lithuania	Neovison_vison	2016-01-01
MG366769.1|Greece|Neovison_vison|2016-01-01	MG366769.1	Greece	Neovison_vison	2016-01-01
MG366770.1|Greece|Neovison_vison|2016-01-01	MG366770.1	Greece	Neovison_vison	2016-01-01
MG366771.1|Greece|Neovison_vison|2016-01-01	MG366771.1	Greece	Neovison_vison	2016-01-01
MG366772.1|Greece|Neovison_vison|2016-01-01	MG366772.1	Greece	Neovison_vison	2016-01-01
MG366773.1|Greece|Neovison_vison|2016-01-01	MG366773.1	Greece	Neovison_vison	2016-01-01
MG366774.1|Netherlands|Neovison_vison|2016-01-01	MG366774.1	Netherlands	Neovison_vison	2016-01-01
MG366775.1|Netherlands|Neovison_vison|2016-01-01	MG366775.1	Netherlands	Neovison_vison	2016-01-01
MG366776.1|Netherlands|Neovison_vison|2016-01-01	MG366776.1	Netherlands	Neovison_vison	2016-01-01
MG366777.1|Sweden|Neovison_vison|2016-01-01	MG366777.1	Sweden	Neovison_vison	2016-01-01
MG366778.1|Lithuania|Neovison_vison|2016-01-01	MG366778.1	Lithuania	Neovison_vison	2016-01-01
MG366779.1|Lithuania|Neovison_vison|2016-01-01	MG366779.1	Lithuania	Neovison_vison	2016-01-01
MG366780.1|Lithuania|Neovison_vison|2016-01-01	MG366780.1	Lithuania	Neovison_vison	2016-01-01
MG366781.1|Poland|Neovison_vison|2016-01-01	MG366781.1	Poland	Neovison_vison	2016-01-01
MG366782.1|Poland|Neovison_vison|2016-01-01	MG366782.1	Poland	Neovison_vison	2016-01-01
MG366783.1|Poland|Neovison_vison|2016-01-01	MG366783.1	Poland	Neovison_vison	2016-01-01
MG366784.1|Sweden|Neovison_vison|2016-01-01	MG366784.1	Sweden	Neovison_vison	2016-01-01
MG366785.1|Sweden|Neovison_vison|2016-01-01	MG366785.1	Sweden	Neovison_vison	2016-01-01
MG366786.1|Finland|Neovison_vison|2016-01-01	MG366786.1	Finland	Neovison_vison	2016-01-01
MG366787.1|Finland|Neovison_vison|2016-01-01	MG366787.1	Finland	Neovison_vison	2016-01-01
MG366788.1|Finland|Neovison_vison|2016-01-01	MG366788.1	Finland	Neovison_vison	2016-01-01
MG366789.1|Sweden|Neovison_vison|2016-01-01	MG366789.1	Sweden	Neovison_vison	2016-01-01
MG366790.1|Spain|Neovison_vison|2016-01-01	MG366790.1	Spain	Neovison_vison	2016-01-01
MG366791.1|Spain|Neovison_vison|2016-01-01	MG366791.1	Spain	Neovison_vison	2016-01-01
MG366792.1|Spain|Neovison_vison|2016-01-01	MG366792.1	Spain	Neovison_vison	2016-01-01
MG366793.1|Spain|Neovison_vison|2016-01-01	MG366793.1	Spain	Neovison_vison	2016-01-01
MG366794.1|Spain|Neovison_vison|2016-01-01	MG366794.1	Spain	Neovison_vison	2016-01-01
MG366795.1|Spain|Neovison_vison|2016-01-01	MG366795.1	Spain	Neovison_vison	2016-01-01
MG366796.1|Spain|Neovison_vison|2016-01-01	MG366796.1	Spain	Neovison_vison	2016-01-01
MG366797.1|Spain|Neovison_vison|2016-01-01	MG366797.1	Spain	Neovison_vison	2016-01-01
MG366798.1|Spain|Neovison_vison|2016-01-01	MG366798.1	Spain	Neovison_vison	2016-01-01
MG366800.1|Italy|Neovison_vison|2016-01-01	MG366800.1	Italy	Neovison_vison	2016-01-01
MG366801.1|Italy|Neovison_vison|2016-01-01	MG366801.1	Italy	Neovison_vison	2016-01-01
MG366802.1|Poland|Neovison_vison|2016-01-01	MG366802.1	Poland	Neovison_vison	2016-01-01
MG366803.1|Poland|Neovison_vison|2016-01-01	MG366803.1	Poland	Neovison_vison	2016-01-01
MG366804.1|Italy|Neovison_vison|2016-01-01	MG366804.1	Italy	Neovison_vison	2016-01-01
MG366805.1|Italy|Neovison_vison|2016-01-01	MG366805.1	Italy	Neovison_vison	2016-01-01
MG366806.1|Italy|Neovison_vison|2016-01-01	MG366806.1	Italy	Neovison_vison	2016-01-01
MG366807.1|Greece|Neovison_vison|2016-01-01	MG366807.1	Greece	Neovison_vison	2016-01-01
MG366808.1|Sweden|Neovison_vison|2016-01-01	MG366808.1	Sweden	Neovison_vison	2016-01-01
MG366809.1|Sweden|Neovison_vison|2016-01-01	MG366809.1	Sweden	Neovison_vison	2016-01-01
MG366810.1|Sweden|Neovison_vison|2016-01-01	MG366810.1	Sweden	Neovison_vison	2016-01-01
MG366811.1|Iceland|Neovison_vison|2016-01-01	MG366811.1	Iceland	Neovison_vison	2016-01-01
MG366812.1|Iceland|Neovison_vison|2016-01-01	MG366812.1	Iceland	Neovison_vison	2016-01-01
MG366813.1|Iceland|Neovison_vison|2016-01-01	MG366813.1	Iceland	Neovison_vison	2016-01-01
MG366814.1|Iceland|Neovison_vison|2016-01-01	MG366814.1	Iceland	Neovison_vison	2016-01-01
MG366815.1|Sweden|Neovison_vison|2016-01-01	MG366815.1	Sweden	Neovison_vison	2016-01-01
MG366816.1|Sweden|Neovison_vison|2016-01-01	MG366816.1	Sweden	Neovison_vison	2016-01-01
MG366817.1|Sweden|Neovison_vison|2016-01-01	MG366817.1	Sweden	Neovison_vison	2016-01-01
MF362630.1|China|Mustela_lutreola|2015	MF362630.1	China	Mustela_lutreola	2015
MF362631.1|China|Mustela_lutreola|2015	MF362631.1	China	Mustela_lutreola	2015
MF362632.1|China|Mustela_lutreola|2015	MF362632.1	China	Mustela_lutreola	2015
MF362633.1|China|Mustela_lutreola|2015	MF362633.1	China	Mustela_lutreola	2015
MF362634.1|China|Mustela_lutreola|2015	MF362634.1	China	Mustela_lutreola	2015
MF444155.1|China|Mustela_lutreola|2015	MF444155.1	China	Mustela_lutreola	2015
MF444156.1|China|Mustela_lutreola|2015	MF444156.1	China	Mustela_lutreola	2015
MF444157.1|China|Mustela_lutreola|2015	MF444157.1	China	Mustela_lutreola	2015
MF285607.1|China|Neovison_vison|2016-01	MF285607.1	China	Neovison_vison	2016-01
MF073922.1|Denmark|Neovison_vison|2016-01-01	MF073922.1	Denmark	Neovison_vison	2016-01-01
MF073923.1|Denmark|Neovison_vison|2016-01-01	MF073923.1	Denmark	Neovison_vison	2016-01-01
MF073924.1|Denmark|Neovison_vison|2016-01-01	MF073924.1	Denmark	Neovison_vison	2016-01-01
MF073925.1|Denmark|Neovison_vison|2016-01-01	MF073925.1	Denmark	Neovison_vison	2016-01-01
MF073926.1|Denmark|Neovison_vison|2016-01-01	MF073926.1	Denmark	Neovison_vison	2016-01-01
MF073927.1|Denmark|Neovison_vison|2016-01-01	MF073927.1	Denmark	Neovison_vison	2016-01-01
MF073928.1|Denmark|Neovison_vison|2016-01-01	MF073928.1	Denmark	Neovison_vison	2016-01-01
MF073929.1|Denmark|Neovison_vison|2016-01-01	MF073929.1	Denmark	Neovison_vison	2016-01-01
MF073930.1|Denmark|Neovison_vison|2016-01-01	MF073930.1	Denmark	Neovison_vison	2016-01-01
MF073931.1|Denmark|Neovison_vison|2016-01-01	MF073931.1	Denmark	Neovison_vison	2016-01-01
MF073932.1|Denmark|Neovison_vison|2016-01-01	MF073932.1	Denmark	Neovison_vison	2016-01-01
MF073933.1|Denmark|Neovison_vison|2016-01-01	MF073933.1	Denmark	Neovison_vison	2016-01-01
MF073934.1|Denmark|Neovison_vison|2016-01-01	MF073934.1	Denmark	Neovison_vison	2016-01-01
MF073935.1|Denmark|Neovison_vison|2016-01-01	MF073935.1	Denmark	Neovison_vison	2016-01-01
MF073936.1|Denmark|Neovison_vison|2016-01-01	MF073936.1	Denmark	Neovison_vison	2016-01-01
MF073937.1|Denmark|Neovison_vison|2016-01-01	MF073937.1	Denmark	Neovison_vison	2016-01-01
MF073938.1|Denmark|Neovison_vison|2016-01-01	MF073938.1	Denmark	Neovison_vison	2016-01-01
MF073939.1|Denmark|Neovison_vison|2016-01-01	MF073939.1	Denmark	Neovison_vison	2016-01-01
MF073940.1|Denmark|Neovison_vison|2016-01-01	MF073940.1	Denmark	Neovison_vison	2016-01-01
MF073941.1|Denmark|Neovison_vison|2016-01-01	MF073941.1	Denmark	Neovison_vison	2016-01-01
MF073942.1|Denmark|Neovison_vison|2016-01-01	MF073942.1	Denmark	Neovison_vison	2016-01-01
MF073943.1|Denmark|Neovison_vison|2016-01-01	MF073943.1	Denmark	Neovison_vison	2016-01-01
MF073944.1|Denmark|Neovison_vison|2016-01-01	MF073944.1	Denmark	Neovison_vison	2016-01-01
MF073945.1|Denmark|Neovison_vison|2016-01-01	MF073945.1	Denmark	Neovison_vison	2016-01-01
MF073946.1|Denmark|Neovison_vison|2016-01-01	MF073946.1	Denmark	Neovison_vison	2016-01-01
MF073947.1|Denmark|Neovison_vison|2016-01-01	MF073947.1	Denmark	Neovison_vison	2016-01-01
MF073948.1|Denmark|Neovison_vison|2016-01-01	MF073948.1	Denmark	Neovison_vison	2016-01-01
MF073949.1|Denmark|Neovison_vison|2016-01-01	MF073949.1	Denmark	Neovison_vison	2016-01-01
MF073950.1|Denmark|Neovison_vison|2016-01-01	MF073950.1	Denmark	Neovison_vison	2016-01-01
MF073951.1|Denmark|Neovison_vison|2016-01-01	MF073951.1	Denmark	Neovison_vison	2016-01-01
MF073952.1|Denmark|Neovison_vison|2016-01-01	MF073952.1	Denmark	Neovison_vison	2016-01-01
MF073953.1|Denmark|Neovison_vison|2016-01-01	MF073953.1	Denmark	Neovison_vison	2016-01-01
MF073954.1|Denmark|Neovison_vison|2016-01-01	MF073954.1	Denmark	Neovison_vison	2016-01-01
MF073955.1|Denmark|Neovison_vison|2016-01-01	MF073955.1	Denmark	Neovison_vison	2016-01-01
MF073956.1|Denmark|Neovison_vison|2016-01-01	MF073956.1	Denmark	Neovison_vison	2016-01-01
MF073957.1|Denmark|Neovison_vison|2016-01-01	MF073957.1	Denmark	Neovison_vison	2016-01-01
MF073958.1|Denmark|Neovison_vison|2016-01-01	MF073958.1	Denmark	Neovison_vison	2016-01-01
MF073959.1|Denmark|Neovison_vison|2016-01-01	MF073959.1	Denmark	Neovison_vison	2016-01-01
MF073960.1|Denmark|Neovison_vison|2016-01-01	MF073960.1	Denmark	Neovison_vison	2016-01-01
MF073961.1|Sweden|Neovison_vison|2016-01-01	MF073961.1	Sweden	Neovison_vison	2016-01-01
MF073962.1|Sweden|Neovison_vison|2016-01-01	MF073962.1	Sweden	Neovison_vison	2016-01-01
MF073963.1|Denmark|Neovison_vison|2016-01-01	MF073963.1	Denmark	Neovison_vison	2016-01-01
MF073964.1|Denmark|Neovison_vison|2016-01-01	MF073964.1	Denmark	Neovison_vison	2016-01-01
MF073965.1|Denmark|Neovison_vison|2016-01-01	MF073965.1	Denmark	Neovison_vison	2016-01-01
MF073966.1|Denmark|Neovison_vison|2016-01-01	MF073966.1	Denmark	Neovison_vison	2016-01-01
MF073967.1|Denmark|Neovison_vison|2016-01-01	MF073967.1	Denmark	Neovison_vison	2016-01-01
MF073968.1|Denmark|Neovison_vison|2016-01-01	MF073968.1	Denmark	Neovison_vison	2016-01-01
MF073969.1|Denmark|Neovison_vison|2016-01-01	MF073969.1	Denmark	Neovison_vison	2016-01-01
MF073970.1|Denmark|Neovison_vison|2016-01-01	MF073970.1	Denmark	Neovison_vison	2016-01-01
MF073971.1|Denmark|Neovison_vison|2016-01-01	MF073971.1	Denmark	Neovison_vison	2016-01-01
MF073972.1|Denmark|Neovison_vison|2016-01-01	MF073972.1	Denmark	Neovison_vison	2016-01-01
MF073973.1|Denmark|Neovison_vison|2016-01-01	MF073973.1	Denmark	Neovison_vison	2016-01-01
MF073974.1|Denmark|Neovison_vison|2016-01-01	MF073974.1	Denmark	Neovison_vison	2016-01-01
MF073975.1|Denmark|Neovison_vison|2016-01-01	MF073975.1	Denmark	Neovison_vison	2016-01-01
MF073976.1|Denmark|Neovison_vison|2016-01-01	MF073976.1	Denmark	Neovison_vison	2016-01-01
MF073977.1|Denmark|Neovison_vison|2016-01-01	MF073977.1	Denmark	Neovison_vison	2016-01-01
MF073978.1|Denmark|Neovison_vison|2016-01-01	MF073978.1	Denmark	Neovison_vison	2016-01-01
MF073979.1|Denmark|Neovison_vison|2016-01-01	MF073979.1	Denmark	Neovison_vison	2016-01-01
MF073980.1|Denmark|Neovison_vison|2016-01-01	MF073980.1	Denmark	Neovison_vison	2016-01-01
MF073981.1|Denmark|Neovison_vison|2016-01-01	MF073981.1	Denmark	Neovison_vison	2016-01-01
MF073982.1|Denmark|Neovison_vison|2016-01-01	MF073982.1	Denmark	Neovison_vison	2016-01-01
MF073983.1|Denmark|Neovison_vison|2016-01-01	MF073983.1	Denmark	Neovison_vison	2016-01-01
MF073984.1|Denmark|Neovison_vison|2016-01-01	MF073984.1	Denmark	Neovison_vison	2016-01-01
MF073985.1|Denmark|Neovison_vison|2016-01-01	MF073985.1	Denmark	Neovison_vison	2016-01-01
MF073986.1|Denmark|Neovison_vison|2016-01-01	MF073986.1	Denmark	Neovison_vison	2016-01-01
MF073987.1|Denmark|Neovison_vison|2016-01-01	MF073987.1	Denmark	Neovison_vison	2016-01-01
MF073988.1|Denmark|Neovison_vison|2016-01-01	MF073988.1	Denmark	Neovison_vison	2016-01-01
MF073989.1|Denmark|Neovison_vison|2016-01-01	MF073989.1	Denmark	Neovison_vison	2016-01-01
MF073990.1|Denmark|Neovison_vison|2016-01-01	MF073990.1	Denmark	Neovison_vison	2016-01-01
MF073991.1|Denmark|Neovison_vison|2016-01-01	MF073991.1	Denmark	Neovison_vison	2016-01-01
MF073992.1|Denmark|Neovison_vison|2016-01-01	MF073992.1	Denmark	Neovison_vison	2016-01-01
MF073993.1|Denmark|Neovison_vison|2016-01-01	MF073993.1	Denmark	Neovison_vison	2016-01-01
MF073994.1|Denmark|Neovison_vison|2016-01-01	MF073994.1	Denmark	Neovison_vison	2016-01-01
MF073995.1|Denmark|Neovison_vison|2016-01-01	MF073995.1	Denmark	Neovison_vison	2016-01-01
MF073996.1|Denmark|Neovison_vison|2016-01-01	MF073996.1	Denmark	Neovison_vison	2016-01-01
MF073997.1|Denmark|Neovison_vison|2016-01-01	MF073997.1	Denmark	Neovison_vison	2016-01-01
MF073998.1|Denmark|Neovison_vison|2016-01-01	MF073998.1	Denmark	Neovison_vison	2016-01-01
MF073999.1|Denmark|Neovison_vison|2016-01-01	MF073999.1	Denmark	Neovison_vison	2016-01-01
MF074000.1|Denmark|Neovison_vison|2016-01-01	MF074000.1	Denmark	Neovison_vison	2016-01-01
MF074001.1|Denmark|Neovison_vison|2016-01-01	MF074001.1	Denmark	Neovison_vison	2016-01-01
MF074002.1|Denmark|Neovison_vison|2016-01-01	MF074002.1	Denmark	Neovison_vison	2016-01-01
MF074003.1|Denmark|Neovison_vison|2016-01-01	MF074003.1	Denmark	Neovison_vison	2016-01-01
MF074004.1|Denmark|Neovison_vison|2016-01-01	MF074004.1	Denmark	Neovison_vison	2016-01-01
MF074005.1|Denmark|Neovison_vison|2016-01-01	MF074005.1	Denmark	Neovison_vison	2016-01-01
MF074006.1|Denmark|Neovison_vison|2016-01-01	MF074006.1	Denmark	Neovison_vison	2016-01-01
MF074007.1|Denmark|Neovison_vison|2016-01-01	MF074007.1	Denmark	Neovison_vison	2016-01-01
MF074008.1|Denmark|Neovison_vison|2016-01-01	MF074008.1	Denmark	Neovison_vison	2016-01-01
MF074009.1|Denmark|Neovison_vison|2016-01-01	MF074009.1	Denmark	Neovison_vison	2016-01-01
MF074010.1|Denmark|Neovison_vison|2016-01-01	MF074010.1	Denmark	Neovison_vison	2016-01-01
MF074011.1|Denmark|Neovison_vison|2016-01-01	MF074011.1	Denmark	Neovison_vison	2016-01-01
MF074012.1|Denmark|Neovison_vison|2016-01-01	MF074012.1	Denmark	Neovison_vison	2016-01-01
MF074013.1|Denmark|Neovison_vison|2016-01-01	MF074013.1	Denmark	Neovison_vison	2016-01-01
MF074014.1|Denmark|Neovison_vison|2016-01-01	MF074014.1	Denmark	Neovison_vison	2016-01-01
MF074015.1|Denmark|Neovison_vison|2016-01-01	MF074015.1	Denmark	Neovison_vison	2016-01-01
MF074016.1|Denmark|Neovison_vison|2016-01-01	MF074016.1	Denmark	Neovison_vison	2016-01-01
MF074017.1|Denmark|Neovison_vison|2016-01-01	MF074017.1	Denmark	Neovison_vison	2016-01-01
MF074018.1|Denmark|Neovison_vison|2016-01-01	MF074018.1	Denmark	Neovison_vison	2016-01-01
MF074019.1|Denmark|Neovison_vison|2016-01-01	MF074019.1	Denmark	Neovison_vison	2016-01-01
MF074020.1|Denmark|Neovison_vison|2016-01-01	MF074020.1	Denmark	Neovison_vison	2016-01-01
MF074021.1|Denmark|Neovison_vison|2016-01-01	MF074021.1	Denmark	Neovison_vison	2016-01-01
MF074022.1|Denmark|Neovison_vison|2016-01-01	MF074022.1	Denmark	Neovison_vison	2016-01-01
MF074023.1|Denmark|Neovison_vison|2016-01-01	MF074023.1	Denmark	Neovison_vison	2016-01-01
MF074024.1|Denmark|Neovison_vison|2016-01-01	MF074024.1	Denmark	Neovison_vison	2016-01-01
MF074025.1|Denmark|Neovison_vison|2016-01-01	MF074025.1	Denmark	Neovison_vison	2016-01-01
MF074026.1|Denmark|Neovison_vison|2016-01-01	MF074026.1	Denmark	Neovison_vison	2016-01-01
MF074027.1|Denmark|Neovison_vison|2016-01-01	MF074027.1	Denmark	Neovison_vison	2016-01-01
MF074028.1|Denmark|Neovison_vison|2016-01-01	MF074028.1	Denmark	Neovison_vison	2016-01-01
MF074029.1|Denmark|Neovison_vison|2016-01-01	MF074029.1	Denmark	Neovison_vison	2016-01-01
MF074030.1|Denmark|Neovison_vison|2016-01-01	MF074030.1	Denmark	Neovison_vison	2016-01-01
MF074031.1|Denmark|Neovison_vison|2016-01-01	MF074031.1	Denmark	Neovison_vison	2016-01-01
MF074032.1|Denmark|Neovison_vison|2016-01-01	MF074032.1	Denmark	Neovison_vison	2016-01-01
MF074033.1|Denmark|Neovison_vison|2016-01-01	MF074033.1	Denmark	Neovison_vison	2016-01-01
MF074034.1|Denmark|Neovison_vison|2016-01-01	MF074034.1	Denmark	Neovison_vison	2016-01-01
MF074035.1|Denmark|Neovison_vison|2016-01-01	MF074035.1	Denmark	Neovison_vison	2016-01-01
MF074036.1|Denmark|Neovison_vison|2016-01-01	MF074036.1	Denmark	Neovison_vison	2016-01-01
MF074037.1|Denmark|Neovison_vison|2016-01-01	MF074037.1	Denmark	Neovison_vison	2016-01-01
MF074038.1|Denmark|Neovison_vison|2016-01-01	MF074038.1	Denmark	Neovison_vison	2016-01-01
MF074039.1|Denmark|Neovison_vison|2016-01-01	MF074039.1	Denmark	Neovison_vison	2016-01-01
MF074040.1|Denmark|Neovison_vison|2016-01-01	MF074040.1	Denmark	Neovison_vison	2016-01-01
MF074041.1|Denmark|Neovison_vison|2016-01-01	MF074041.1	Denmark	Neovison_vison	2016-01-01
MF074042.1|Denmark|Neovison_vison|2016-01-01	MF074042.1	Denmark	Neovison_vison	2016-01-01
MF074043.1|Denmark|Neovison_vison|2016-01-01	MF074043.1	Denmark	Neovison_vison	2016-01-01
MF074044.1|Denmark|Neovison_vison|2016-01-01	MF074044.1	Denmark	Neovison_vison	2016-01-01
MF074045.1|Denmark|Neovison_vison|2016-01-01	MF074045.1	Denmark	Neovison_vison	2016-01-01
MF074046.1|Denmark|Neovison_vison|2016-01-01	MF074046.1	Denmark	Neovison_vison	2016-01-01
MF074047.1|Denmark|Neovison_vison|2016-01-01	MF074047.1	Denmark	Neovison_vison	2016-01-01
MF074048.1|Denmark|Neovison_vison|2016-01-01	MF074048.1	Denmark	Neovison_vison	2016-01-01
MF074049.1|Denmark|Neovison_vison|2016-01-01	MF074049.1	Denmark	Neovison_vison	2016-01-01
MF074050.1|Denmark|Neovison_vison|2016-01-01	MF074050.1	Denmark	Neovison_vison	2016-01-01
MF074051.1|Denmark|Neovison_vison|2016-01-01	MF074051.1	Denmark	Neovison_vison	2016-01-01
MF074052.1|Denmark|Neovison_vison|2016-01-01	MF074052.1	Denmark	Neovison_vison	2016-01-01
MF074053.1|Denmark|Neovison_vison|2016-01-01	MF074053.1	Denmark	Neovison_vison	2016-01-01
MF074054.1|Denmark|Neovison_vison|2016-01-01	MF074054.1	Denmark	Neovison_vison	2016-01-01
MF074055.1|Denmark|Neovison_vison|2016-01-01	MF074055.1	Denmark	Neovison_vison	2016-01-01
MF074056.1|Denmark|Neovison_vison|2016-01-01	MF074056.1	Denmark	Neovison_vison	2016-01-01
MF074057.1|Denmark|Neovison_vison|2016-01-01	MF074057.1	Denmark	Neovison_vison	2016-01-01
MF074058.1|Denmark|Neovison_vison|2016-01-01	MF074058.1	Denmark	Neovison_vison	2016-01-01
KU856560.1|Denmark|Mustela_lutreola|2014-11-21	KU856560.1	Denmark	Mustela_lutreola	2014-11-21
KU856561.1|Denmark|Mustela_lutreola|2014-11-21	KU856561.1	Denmark	Mustela_lutreola	2014-11-21
KU856562.1|Denmark|Mustela_lutreola|2014-11-21	KU856562.1	Denmark	Mustela_lutreola	2014-11-21
KU856563.1|Denmark|Mustela_lutreola|2014-11-14	KU856563.1	Denmark	Mustela_lutreola	2014-11-14
KU856564.1|Denmark|Mustela_lutreola|2014-11-14	KU856564.1	Denmark	Mustela_lutreola	2014-11-14
KU856565.1|Denmark|Mustela_lutreola|2014-11-14	KU856565.1	Denmark	Mustela_lutreola	2014-11-14
KU856566.1|Denmark|Mustela_lutreola|2014-11-14	KU856566.1	Denmark	Mustela_lutreola	2014-11-14
KU856567.1|Denmark|Mustela_lutreola|2014-11-14	KU856567.1	Denmark	Mustela_lutreola	2014-11-14
KU856568.1|Denmark|Mustela_lutreola|2014-11-14	KU856568.1	Denmark	Mustela_lutreola	2014-11-14
KU856569.1|Denmark|Mustela_lutreola|2014-11-21	KU856569.1	Denmark	Mustela_lutreola	2014-11-21
KU856570.1|Denmark|Mustela_lutreola|2014-11-21	KU856570.1	Denmark	Mustela_lutreola	2014-11-21
KU856571.1|Denmark|Mustela_lutreola|2014-02-10	KU856571.1	Denmark	Mustela_lutreola	2014-02-10
KU856572.1|Denmark|Mustela_lutreola|2014-02-10	KU856572.1	Denmark	Mustela_lutreola	2014-02-10
KU856573.1|Denmark|Mustela_lutreola|2014-02-10	KU856573.1	Denmark	Mustela_lutreola	2014-02-10
KU856574.1|Denmark|Mustela_lutreola|2014-02-24	KU856574.1	Denmark	Mustela_lutreola	2014-02-24
KU856575.1|Denmark|Mustela_lutreola|2014-02-24	KU856575.1	Denmark	Mustela_lutreola	2014-02-24
KU856576.1|Denmark|Mustela_lutreola|2014-02-24	KU856576.1	Denmark	Mustela_lutreola	2014-02-24
KU856577.1|Denmark|Mustela_lutreola|2014-06-19	KU856577.1	Denmark	Mustela_lutreola	2014-06-19
KU856578.1|Denmark|Mustela_lutreola|2004-05-27	KU856578.1	Denmark	Mustela_lutreola	2004-05-27
KU856580.1|Denmark|Mustela_lutreola|2014-11-21	KU856580.1	Denmark	Mustela_lutreola	2014-11-21
KY680280.1|China|Mustela_lutreola|2014-12	KY680280.1	China	Mustela_lutreola	2014-12
KX981972.1|Canada|Neovison_vison|2015	KX981972.1	Canada	Neovison_vison	2015
KX981973.1|Canada|Neovison_vison|2015	KX981973.1	Canada	Neovison_vison	2015
KX981974.1|Canada|Neovison_vison|2015	KX981974.1	Canada	Neovison_vison	2015
KX981975.1|Canada|Neovison_vison|2015	KX981975.1	Canada	Neovison_vison	2015
KX981976.1|Canada|Neovison_vison|2015	KX981976.1	Canada	Neovison_vison	2015
KX981977.1|Canada|Neovison_vison|2015	KX981977.1	Canada	Neovison_vison	2015
KX981978.1|Canada|Neovison_vison|2015	KX981978.1	Canada	Neovison_vison	2015
KX981979.1|Canada|Neovison_vison|2015	KX981979.1	Canada	Neovison_vison	2015
KX981980.1|Canada|Neovison_vison|2015	KX981980.1	Canada	Neovison_vison	2015
KX981981.1|Canada|Neovison_vison|2015	KX981981.1	Canada	Neovison_vison	2015
KU295510.1|China|Mustela_lutreola|2013	KU295510.1	China	Mustela_lutreola	2013
KU295511.1|China|Mustela_lutreola|2013	KU295511.1	China	Mustela_lutreola	2013
KU295512.1|China|Mustela_lutreola|2013	KU295512.1	China	Mustela_lutreola	2013
KU295513.1|China|Mustela_lutreola|2013	KU295513.1	China	Mustela_lutreola	2013
KU295514.1|China|Mustela_lutreola|2013	KU295514.1	China	Mustela_lutreola	2013
KU295515.1|China|Mustela_lutreola|2013	KU295515.1	China	Mustela_lutreola	2013
KU295516.1|China|Mustela_lutreola|2013	KU295516.1	China	Mustela_lutreola	2013
KU295517.1|China|Mustela_lutreola|2013	KU295517.1	China	Mustela_lutreola	2013
KU295518.1|China|Mustela_lutreola|2013	KU295518.1	China	Mustela_lutreola	2013
KU295519.1|China|Mustela_lutreola|2013	KU295519.1	China	Mustela_lutreola	2013
KU295520.1|China|Mustela_lutreola|2013	KU295520.1	China	Mustela_lutreola	2013
KU295521.1|China|Mustela_lutreola|2013	KU295521.1	China	Mustela_lutreola	2013
KU295522.1|China|Mustela_lutreola|2013	KU295522.1	China	Mustela_lutreola	2013
KU295523.1|China|Mustela_lutreola|2013	KU295523.1	China	Mustela_lutreola	2013
KU295524.1|China|Mustela_lutreola|2013	KU295524.1	China	Mustela_lutreola	2013
KU295525.1|China|Mustela_lutreola|2013	KU295525.1	China	Mustela_lutreola	2013
KU295526.1|China|Mustela_lutreola|2013	KU295526.1	China	Mustela_lutreola	2013
KU295527.1|China|Mustela_lutreola|2013	KU295527.1	China	Mustela_lutreola	2013
KT878958.1|Canada|Neovison_vison|2014	KT878958.1	Canada	Neovison_vison	2014
KT878959.1|Canada|Neovison_vison|2014	KT878959.1	Canada	Neovison_vison	2014
KT878960.1|Canada|Neovison_vison|2014	KT878960.1	Canada	Neovison_vison	2014
KT878961.1|Canada|Neovison_vison|2014	KT878961.1	Canada	Neovison_vison	2014
KT878962.1|Canada|Neovison_vison|2014	KT878962.1	Canada	Neovison_vison	2014
KT878965.1|Canada|Neovison_vison|2014	KT878965.1	Canada	Neovison_vison	2014
KT878966.1|Canada|Neovison_vison|2014	KT878966.1	Canada	Neovison_vison	2014
KT878967.1|Canada|Neovison_vison|2014	KT878967.1	Canada	Neovison_vison	2014
KT329428.1|China|Neovison_vison|2015	KT329428.1	China	Neovison_vison	2015
KP071966.1|Estonia|Neovison_vison|2007	KP071966.1	Estonia	Neovison_vison	2007
KP071967.1|Estonia|Neovison_vison|2010	KP071967.1	Estonia	Neovison_vison	2010
KP071968.1|Estonia|Neovison_vison|2010	KP071968.1	Estonia	Neovison_vison	2010
KP071969.1|Estonia|Neovison_vison|2010	KP071969.1	Estonia	Neovison_vison	2010
KP071970.1|Estonia|Neovison_vison|2010	KP071970.1	Estonia	Neovison_vison	2010
KP071971.1|Estonia|Neovison_vison|2010	KP071971.1	Estonia	Neovison_vison	2010
KP071972.1|Estonia|Neovison_vison|2010	KP071972.1	Estonia	Neovison_vison	2010
KP071973.1|Estonia|Neovison_vison|2010	KP071973.1	Estonia	Neovison_vison	2010
KP071974.1|Estonia|Neovison_vison|2010	KP071974.1	Estonia	Neovison_vison	2010
HM623345.1|Canada|Mephitis_mephitis|2008	HM623345.1	Canada	Mephitis_mephitis	2008
HM623346.1|Canada|Mephitis_mephitis|2008	HM623346.1	Canada	Mephitis_mephitis	2008
HM623347.1|Canada|Mephitis_mephitis|2008	HM623347.1	Canada	Mephitis_mephitis	2008
HM623348.1|Canada|Mephitis_mephitis|2008	HM623348.1	Canada	Mephitis_mephitis	2008
HM623349.1|Canada|Mephitis_mephitis|2009	HM623349.1	Canada	Mephitis_mephitis	2009
HM623350.1|Canada|Mephitis_mephitis|2008	HM623350.1	Canada	Mephitis_mephitis	2008
HM623351.1|Canada|Mephitis_mephitis|2008	HM623351.1	Canada	Mephitis_mephitis	2008
HM623352.1|Canada|Mephitis_mephitis|2008	HM623352.1	Canada	Mephitis_mephitis	2008
HM623353.1|Canada|Mephitis_mephitis|2008	HM623353.1	Canada	Mephitis_mephitis	2008
HM623354.1|Canada|Mephitis_mephitis|2008	HM623354.1	Canada	Mephitis_mephitis	2008
HM623355.1|Canada|Mephitis_mephitis|2008	HM623355.1	Canada	Mephitis_mephitis	2008
HM623327.1|Canada|Neovison_vison|2005	HM623327.1	Canada	Neovison_vison	2005
HM623328.1|Canada|Neovison_vison|2008	HM623328.1	Canada	Neovison_vison	2008
HM623329.1|Canada|Neovison_vison|2005	HM623329.1	Canada	Neovison_vison	2005
HM623330.1|Canada|Neovison_vison|2005	HM623330.1	Canada	Neovison_vison	2005
HM623331.1|Canada|Neovison_vison|2005	HM623331.1	Canada	Neovison_vison	2005
HM623332.1|Canada|Neovison_vison|2005	HM623332.1	Canada	Neovison_vison	2005
HM623333.1|Canada|Neovison_vison|2005	HM623333.1	Canada	Neovison_vison	2005
HM623334.1|Canada|Neovison_vison|2008	HM623334.1	Canada	Neovison_vison	2008
HM623335.1|Canada|Neovison_vison|2008	HM623335.1	Canada	Neovison_vison	2008
HM623336.1|Canada|Neovison_vison|2005	HM623336.1	Canada	Neovison_vison	2005
HM623337.1|Canada|Neovison_vison|2008	HM623337.1	Canada	Neovison_vison	2008
HM623338.1|Canada|Neovison_vison|2008	HM623338.1	Canada	Neovison_vison	2008
HM623339.1|Canada|Neovison_vison|2005	HM623339.1	Canada	Neovison_vison	2005
HM623340.1|Canada|Neovison_vison|2005	HM623340.1	Canada	Neovison_vison	2005
HM623341.1|Canada|Neovison_vison|2006	HM623341.1	Canada	Neovison_vison	2006
HM623342.1|Canada|Neovison_vison|2006	HM623342.1	Canada	Neovison_vison	2006
HM623343.1|Canada|Neovison_vison|2006	HM623343.1	Canada	Neovison_vison	2006
HM623344.1|Canada|Neovison_vison|2008	HM623344.1	Canada	Neovison_vison	2008
HM623356.1|Canada|Neovison_vison|2008	HM623356.1	Canada	Neovison_vison	2008
HM623357.1|Canada|Neovison_vison|2008	HM623357.1	Canada	Neovison_vison	2008
HM623358.1|Canada|Neovison_vison|2008	HM623358.1	Canada	Neovison_vison	2008
HM623359.1|Canada|Neovison_vison|2008	HM623359.1	Canada	Neovison_vison	2008
HM623360.1|Canada|Neovison_vison|2008	HM623360.1	Canada	Neovison_vison	2008
HM623361.1|Canada|Neovison_vison|2008	HM623361.1	Canada	Neovison_vison	2008
HM623362.1|Canada|Neovison_vison|2008	HM623362.1	Canada	Neovison_vison	2008
HM623363.1|Canada|Neovison_vison|2008	HM623363.1	Canada	Neovison_vison	2008
HM623364.1|Canada|Neovison_vison|2007	HM623364.1	Canada	Neovison_vison	2007
HM623365.1|Canada|Neovison_vison|2008	HM623365.1	Canada	Neovison_vison	2008
HM623366.1|Canada|Neovison_vison|2008	HM623366.1	Canada	Neovison_vison	2008
JN040434.1|USA|Mustela_lutreola|2004	JN040434.1	USA	Mustela_lutreola	2004
HQ435816.1|Denmark|Neovison_vison|2008	HQ435816.1	Denmark	Neovison_vison	2008
HQ435817.1|Denmark|Neovison_vison|2008	HQ435817.1	Denmark	Neovison_vison	2008
HQ435818.1|Denmark|Neovison_vison|2008	HQ435818.1	Denmark	Neovison_vison	2008
HQ435819.1|Denmark|Neovison_vison|2008	HQ435819.1	Denmark	Neovison_vison	2008
HQ435820.1|Denmark|Neovison_vison|2008	HQ435820.1	Denmark	Neovison_vison	2008
HQ435821.1|Denmark|Neovison_vison|2008	HQ435821.1	Denmark	Neovison_vison	2008
HQ435822.1|Denmark|Neovison_vison|2008	HQ435822.1	Denmark	Neovison_vison	2008
HQ435823.1|Denmark|Neovison_vison|2008	HQ435823.1	Denmark	Neovison_vison	2008
HQ435824.1|Denmark|Neovison_vison|2008	HQ435824.1	Denmark	Neovison_vison	2008
HQ435825.1|Denmark|Neovison_vison|2009	HQ435825.1	Denmark	Neovison_vison	2009
HQ435826.1|Denmark|Neovison_vison|2009	HQ435826.1	Denmark	Neovison_vison	2009
HQ435827.1|Denmark|Neovison_vison|2009	HQ435827.1	Denmark	Neovison_vison	2009
HQ435828.1|Denmark|Neovison_vison|2009	HQ435828.1	Denmark	Neovison_vison	2009
HQ435829.1|Denmark|Neovison_vison|2009	HQ435829.1	Denmark	Neovison_vison	2009
HQ435830.1|Denmark|Neovison_vison|2009	HQ435830.1	Denmark	Neovison_vison	2009
HQ435831.1|Denmark|Neovison_vison|2009	HQ435831.1	Denmark	Neovison_vison	2009
HQ435832.1|Denmark|Neovison_vison|2009	HQ435832.1	Denmark	Neovison_vison	2009
HM543266.1|Denmark|Neovison_vison|2008-11-15	HM543266.1	Denmark	Neovison_vison	2008-11-15
HM543267.1|Denmark|Neovison_vison|2009-01-15	HM543267.1	Denmark	Neovison_vison	2009-01-15
GU269892.1|China|Mustela_lutreola|2009-10-16	GU269892.1	China	Mustela_lutreola	2009-10-16
GU183264.1|China|Mustela_lutreola|2009-11-06	GU183264.1	China	Mustela_lutreola	2009-11-06
GU183265.1|China|Mustela_lutreola|2009-11-06	GU183265.1	China	Mustela_lutreola	2009-11-06
GU108231.1|China|Mustela_lutreola|2009-10-16	GU108231.1	China	Mustela_lutreola	2009-10-16
GU108232.1|China|Mustela_lutreola|2009-10-16	GU108232.1	China	Mustela_lutreola	2009-10-16
EU908029.1|Finland|Mustela_lutreola|2005	EU908029.1	Finland	Mustela_lutreola	2005
EU908030.1|Finland|Mustela_lutreola|2005	EU908030.1	Finland	Mustela_lutreola	2005
EU908031.1|Finland|Mustela_lutreola|2005	EU908031.1	Finland	Mustela_lutreola	2005
EU908033.1|Finland|Mustela_lutreola|2005	EU908033.1	Finland	Mustela_lutreola	2005
EU908034.1|Finland|Mustela_lutreola|2005	EU908034.1	Finland	Mustela_lutreola	2005
EU908035.1|Finland|Mustela_lutreola|2005	EU908035.1	Finland	Mustela_lutreola	2005
EU908036.1|Finland|Mustela_lutreola|2005	EU908036.1	Finland	Mustela_lutreola	2005
EU908037.1|Finland|Mustela_lutreola|2005	EU908037.1	Finland	Mustela_lutreola	2005
EU908038.1|Finland|Mustela_lutreola|2005	EU908038.1	Finland	Mustela_lutreola	2005
EU908039.1|Finland|Mustela_lutreola|2005	EU908039.1	Finland	Mustela_lutreola	2005
EU908040.1|Finland|Mustela_lutreola|2005	EU908040.1	Finland	Mustela_lutreola	2005
EU908041.1|Finland|Mustela_lutreola|2005	EU908041.1	Finland	Mustela_lutreola	2005
EU908042.1|Finland|Mustela_lutreola|2005	EU908042.1	Finland	Mustela_lutreola	2005
EU908032.1|Finland|Mustela_lutreola|2005	EU908032.1	Finland	Mustela_lutreola	2005
AF107626.1|Sweden|Mustela_lutreola|1995	AF107626.1	Sweden	Mustela_lutreola	1995
AF107627.1|Sweden|Mustela_lutreola|1995	AF107627.1	Sweden	Mustela_lutreola	1995
AF107628.1|Sweden|Mustela_lutreola|1995	AF107628.1	Sweden	Mustela_lutreola	1995
AF107629.1|Sweden|Mustela_lutreola|1995	AF107629.1	Sweden	Mustela_lutreola	1995
AF107630.1|Sweden|Mustela_lutreola|1995	AF107630.1	Sweden	Mustela_lutreola	1995
AF107631.1|Sweden|Mustela_lutreola|1995	AF107631.1	Sweden	Mustela_lutreola	1995
AF107632.1|Sweden|Mustela_lutreola|1995	AF107632.1	Sweden	Mustela_lutreola	1995
AF107633.1|Sweden|Mustela_lutreola|1995	AF107633.1	Sweden	Mustela_lutreola	1995
AF107634.1|Sweden|Mustela_lutreola|1995	AF107634.1	Sweden	Mustela_lutreola	1995
AF107635.1|Sweden|Mustela_lutreola|1995	AF107635.1	Sweden	Mustela_lutreola	1995
AF107636.1|Sweden|Mustela_lutreola|1995	AF107636.1	Sweden	Mustela_lutreola	1995
AF107637.1|Sweden|Mustela_lutreola|1995	AF107637.1	Sweden	Mustela_lutreola	1995
AF107638.1|Sweden|Mustela_lutreola|1995	AF107638.1	Sweden	Mustela_lutreola	1995
AF107639.1|Sweden|Mustela_lutreola|1995	AF107639.1	Sweden	Mustela_lutreola	1995
AF107640.1|Sweden|Mustela_lutreola|1995	AF107640.1	Sweden	Mustela_lutreola	1995
AF107641.1|Sweden|Mustela_lutreola|1995	AF107641.1	Sweden	Mustela_lutreola	1995
AF107642.1|Sweden|Mustela_lutreola|1995	AF107642.1	Sweden	Mustela_lutreola	1995
AF107643.1|Sweden|Mustela_lutreola|1995	AF107643.1	Sweden	Mustela_lutreola	1995
AF107644.1|Sweden|Mustela_lutreola|1995	AF107644.1	Sweden	Mustela_lutreola	1995
AF107645.1|Sweden|Mustela_lutreola|1996	AF107645.1	Sweden	Mustela_lutreola	1996
AF107646.1|Sweden|Mustela_lutreola|1995	AF107646.1	Sweden	Mustela_lutreola	1995
AF107647.1|Sweden|Mustela_lutreola|1995	AF107647.1	Sweden	Mustela_lutreola	1995
AF107648.1|Sweden|Mustela_lutreola|1995	AF107648.1	Sweden	Mustela_lutreola	1995
AF107649.1|Sweden|Mustela_lutreola|1995	AF107649.1	Sweden	Mustela_lutreola	1995
AF107650.1|Sweden|Mustela_lutreola|1995	AF107650.1	Sweden	Mustela_lutreola	1995
AF107651.1|Sweden|Mustela_lutreola|1995	AF107651.1	Sweden	Mustela_lutreola	1995
AF107652.1|Sweden|Mustela_lutreola|1997	AF107652.1	Sweden	Mustela_lutreola	1997
AF107653.1|Sweden|Mustela_lutreola|1997	AF107653.1	Sweden	Mustela_lutreola	1997
AF107654.1|Sweden|Mustela_lutreola|1997	AF107654.1	Sweden	Mustela_lutreola	1997
AF107655.1|Sweden|Mustela_lutreola|1997	AF107655.1	Sweden	Mustela_lutreola	1997
AF107656.1|Sweden|Mustela_lutreola|1997	AF107656.1	Sweden	Mustela_lutreola	1997
AF107657.1|Finland|Mustela_lutreola|1997	AF107657.1	Finland	Mustela_lutreola	1997
AF107658.1|Finland|Mustela_lutreola|1996	AF107658.1	Finland	Mustela_lutreola	1996
AF107659.1|Finland|Mustela_lutreola|1997	AF107659.1	Finland	Mustela_lutreola	1997
AF107660.1|Finland|Mustela_lutreola|1997	AF107660.1	Finland	Mustela_lutreola	1997
X77083.1|USA|Neovison_vison|1963	X77083.1	USA	Neovison_vison	1963
X77084.1|Denmark|Mustela_lutreola|1982	X77084.1	Denmark	Mustela_lutreola	1982
X97629.1|Germany|Mustela_lutreola|1982	X97629.1	Germany	Mustela_lutreola	1982
